# Supplementary material for: Phosphoproteomic Analysis of Haemaphysalis longicornis Saliva Reveals the Influential Contributions of Phosphoproteins to Blood-Feeding Success
Source: Front Cell Infect Microbiol. 2022 Jan 18;11:769026. doi: 10.3389/fcimb.2021.769026 (PMC8804221; doi:10.3389/fcimb.2021.769026)
Supplement: Supplementary Table S1 — Spreadsheet of the total number of phosphorylated tick saliva proteins that were identified. [file Table_1.xlsx]

## Sheet: 20210519_YS-393-pho_Report - 分析
PG.ProteinGroups Transcriptome ID	EG.ModifiedSequence	EG.IntModifiedPeptide	[1] YS-393-pho.raw.EG.PTMLocalizationProbabilities	[1] YS-393-pho.raw.EG.PTMAssayProbability	[1] YS-393-pho.raw.EG.PTMPositions [Phospho (STY)]	[1] YS-393-pho.raw.EG.PTMProbabilities [Phospho (STY)]	[1] YS-393-pho.raw.EG.Qvalue	[1] YS-393-pho.raw.EG.TotalQuantity (Settings)	ID of NR Annotation
c17441.graph_c0|m.1245	_SGSYPGSGDQGGASMLS[Phospho (STY)]PR_	_SGSYPGSGDQGGASMLS[+80]PR_	_S[Phospho (STY): 0%]GS[Phospho (STY): 0%]Y[Phospho (STY): 0%]PGS[Phospho (STY): 0%]GDQGGAS[Phospho (STY): 7.6%]MLS[Phospho (STY): 92.4%]PR_	0.92358	1;3;4;7;14;17	0;0;0;0;0.08;0.92	0	13982.4	[XP_023232672.1 Annotation: pumilio homolog 2-like]
c17835.graph_c0|m.1511;c17841.graph_c0|m.1517;c33438.graph_c0|m.10518;c33895.graph_c0|m.11007	_TLS[Phospho (STY)]DYNIQK_	_TLS[+80]DYNIQK_	_T[Phospho (STY): 0%]LS[Phospho (STY): 100%]DY[Phospho (STY): 0%]NIQK_	0.999988	1;3;5	0;1;0	0	26861.4	[DAA34466.1 Annotation: TPA_exp: ubiquitin][AAH21837.1 Annotation: Ubc protein][AAY66925.1 Annotation: ubiquitin/ribosomal protein S27a fusion protein][AAH21837.1 Annotation: Ubc protein]
c17865.graph_c0|m.1545	_AALEEES[Phospho (STY)]DTDEDM_	_AALEEES[+80]DTDEDM_	_AALEEES[Phospho (STY): 98.1%]DT[Phospho (STY): 1.9%]DEDM_	0.980736	7;9	0.98;0.02	0	6152.22	[XP_002435379.1 Annotation: proteasome alpha subunit, putative]
c17872.graph_c0|m.1548	_AAS[Phospho (STY)]GDAAAAEGAEVAADGAAAGGAK_	_AAS[+80]GDAAAAEGAEVAADGAAAGGAK_	_AAS[Phospho (STY): 100%]GDAAAAEGAEVAADGAAAGGAK_	1	3	1	0	50543.7	[XP_013786603.1 Annotation: la protein homolog]
c17872.graph_c0|m.1548	_RAAS[Phospho (STY)]GDAAAAEGAEVAADGAAAGGAK_	_RAAS[+80]GDAAAAEGAEVAADGAAAGGAK_	_RAAS[Phospho (STY): 100%]GDAAAAEGAEVAADGAAAGGAK_	1	4	1	0	9152.27	[XP_013786603.1 Annotation: la protein homolog]
c20657.graph_c0|m.3049	_S[Phospho (STY)]APAS[Phospho (STY)]PMIVSSR_	_S[+80]APAS[+80]PMIVSSR_	_S[Phospho (STY): 100%]APAS[Phospho (STY): 100%]PMIVS[Phospho (STY): 0%]S[Phospho (STY): 0%]R_	1	1;5;10;11	1;1;0;0	0	46359.6	[XP_002407629.1 Annotation: apoptotic protease-activating factor, putative]
c20657.graph_c0|m.3049	_S[Phospho (STY)]APAS[Phospho (STY)]PM[Oxidation (M)]IVSSR_	_S[+80]APAS[+80]PM[+16]IVSSR_	_S[Phospho (STY): 100%]APAS[Phospho (STY): 100%]PM[Oxidation (M): 100%]IVS[Phospho (STY): 0%]S[Phospho (STY): 0%]R_	1	1;5;10;11	1;1;0;0	0	13211.1	[XP_002407629.1 Annotation: apoptotic protease-activating factor, putative]
c22229.graph_c0|m.3912	_VGIC[Carbamidomethyl (C)]GDDDIC[Carbamidomethyl (C)]PSEESNS[Phospho (STY)]GEDDH_	_VGIC[+57]GDDDIC[+57]PSEESNS[+80]GEDDH_	_VGIC[Carbamidomethyl (C): 100%]GDDDIC[Carbamidomethyl (C): 100%]PS[Phospho (STY): 0%]EES[Phospho (STY): 0%]NS[Phospho (STY): 100%]GEDDH_	1	12;15;17	0;0;1	0	112795	[AAY66501.1 Annotation: putative secreted salivary gland protein]
c22377.graph_c0|m.3991	_KVSDEDGEDAEDDDEDDSEEEDEY[Phospho (STY)]M[Oxidation (M)]R_	_KVSDEDGEDAEDDDEDDSEEEDEY[+80]M[+16]R_	_KVS[Phospho (STY): 0%]DEDGEDAEDDDEDDS[Phospho (STY): 0%]EEEDEY[Phospho (STY): 100%]M[Oxidation (M): 100%]R_	0.999997	3;18;24	0;0;1	0	107824	[XP_002404564.1 Annotation: vasa intronic protein, putative]
c22377.graph_c0|m.3991	_KVS[Phospho (STY)]DEDGEDAEDDDEDDS[Phospho (STY)]EEEDEYMR_	_KVS[+80]DEDGEDAEDDDEDDS[+80]EEEDEYMR_	_KVS[Phospho (STY): 100%]DEDGEDAEDDDEDDS[Phospho (STY): 100%]EEEDEY[Phospho (STY): 0%]MR_	1	3;18;24	1;1;0	0	13538.7	[XP_002404564.1 Annotation: vasa intronic protein, putative]
c22377.graph_c0|m.3991	_KVSDEDGEDAEDDDEDDS[Phospho (STY)]EEEDEYM[Oxidation (M)]R_	_KVSDEDGEDAEDDDEDDS[+80]EEEDEYM[+16]R_	_KVS[Phospho (STY): 0%]DEDGEDAEDDDEDDS[Phospho (STY): 95.8%]EEEDEY[Phospho (STY): 4.2%]M[Oxidation (M): 100%]R_	0.957918	3;18;24	0;0.96;0.04	0	13101.9	[XP_002404564.1 Annotation: vasa intronic protein, putative]
c22377.graph_c0|m.3991	_VSDEDGEDAEDDDEDDS[Phospho (STY)]EEEDEYMR_	_VSDEDGEDAEDDDEDDS[+80]EEEDEYMR_	_VS[Phospho (STY): 0%]DEDGEDAEDDDEDDS[Phospho (STY): 100%]EEEDEY[Phospho (STY): 0%]MR_	1	2;17;23	0;1;0	0	103190	[XP_002404564.1 Annotation: vasa intronic protein, putative]
c22377.graph_c0|m.3991	_VSDEDGEDAEDDDEDDS[Phospho (STY)]EEEDEYM[Oxidation (M)]R_	_VSDEDGEDAEDDDEDDS[+80]EEEDEYM[+16]R_	_VS[Phospho (STY): 0%]DEDGEDAEDDDEDDS[Phospho (STY): 100%]EEEDEY[Phospho (STY): 0%]M[Oxidation (M): 100%]R_	1	2;17;23	0;1;0	0	52607.6	[XP_002404564.1 Annotation: vasa intronic protein, putative]
c22377.graph_c0|m.3991	_KKVS[Phospho (STY)]DEDGEDAEDDDEDDS[Phospho (STY)]EEEDEYMR_	_KKVS[+80]DEDGEDAEDDDEDDS[+80]EEEDEYMR_	_KKVS[Phospho (STY): 99.9%]DEDGEDAEDDDEDDS[Phospho (STY): 99.9%]EEEDEY[Phospho (STY): 0.1%]MR_	0.999415	4;19;25	1;1;0	0	4703.29	[XP_002404564.1 Annotation: vasa intronic protein, putative]
c26793.graph_c0|m.6015	_DLQS[Phospho (STY)]EDEGDGGDSVAVGR_	_DLQS[+80]EDEGDGGDSVAVGR_	_DLQS[Phospho (STY): 100%]EDEGDGGDS[Phospho (STY): 0%]VAVGR_	1	4;13	1;0	0	55667.5	[XP_013779774.1 Annotation: RRP12-like protein isoform X2]
c27897.graph_c0|m.6604	_APS[Phospho (STY)]PGEAIQR_	_APS[+80]PGEAIQR_	_APS[Phospho (STY): 100%]PGEAIQR_	1	3	1	0	268787	[AAS59855.1 Annotation: KOG1656-like protein]
c28960.graph_c0|m.7231	_NEDES[Phospho (STY)]KEQGVGMQTPQR_		_NEDES[Phospho (STY): 100%]KEQGVGMQT[Phospho (STY): 0%]PQR_	1	5;14	1;0	0		[XP_009024116.1 Annotation: hypothetical protein HELRODRAFT_177705]
c28960.graph_c0|m.7231	_NEDES[Phospho (STY)]KEQGVGM[Oxidation (M)]QTPQR_	_NEDES[+80]KEQGVGM[+16]QTPQR_	_NEDES[Phospho (STY): 100%]KEQGVGM[Oxidation (M): 100%]QT[Phospho (STY): 0%]PQR_	1	5;14	1;0	0		[XP_009024116.1 Annotation: hypothetical protein HELRODRAFT_177705]
c28960.graph_c0|m.7231	_RNEDES[Phospho (STY)]KEQGVGMQTPQR_	_RNEDES[+80]KEQGVGMQTPQR_	_RNEDES[Phospho (STY): 100%]KEQGVGMQT[Phospho (STY): 0%]PQR_	1	6;15	1;0	0	127340	[XP_009024116.1 Annotation: hypothetical protein HELRODRAFT_177705]
c28960.graph_c0|m.7231	_RNEDES[Phospho (STY)]KEQGVGM[Oxidation (M)]QTPQR_	_RNEDES[+80]KEQGVGM[+16]QTPQR_	_RNEDES[Phospho (STY): 100%]KEQGVGM[Oxidation (M): 100%]QT[Phospho (STY): 0%]PQR_	1	6;15	1;0	0	26866.6	[XP_009024116.1 Annotation: hypothetical protein HELRODRAFT_177705]
c32539.graph_c0|m.9632	_LVFS[Phospho (STY)]DEDEAGGGGR_	_LVFS[+80]DEDEAGGGGR_	_LVFS[Phospho (STY): 100%]DEDEAGGGGR_	1	4	1	0	139125	[XP_022245812.1 Annotation: protein PRRC2C-like isoform X2]
c32631.graph_c0|m.9730	_TDVSSELPAS[Phospho (STY)]PSDVR_	_TDVSSELPAS[+80]PSDVR_	_T[Phospho (STY): 0%]DVS[Phospho (STY): 0%]S[Phospho (STY): 0%]ELPAS[Phospho (STY): 90.9%]PS[Phospho (STY): 9.1%]DVR_	0.908587	1;4;5;10;12	0;0;0;0.91;0.09	0	90564.4	[XP_002403299.1 Annotation: conserved hypothetical protein]
c32761.graph_c0|m.9875	_SKPGSGPEAKPPPAASAGASAANAGDS[Phospho (STY)]DDDEPASK_	_SKPGSGPEAKPPPAASAGASAANAGDS[+80]DDDEPASK_	_S[Phospho (STY): 0%]KPGS[Phospho (STY): 0%]GPEAKPPPAAS[Phospho (STY): 0%]AGAS[Phospho (STY): 0%]AANAGDS[Phospho (STY): 100%]DDDEPAS[Phospho (STY): 0%]K_	1	1;5;16;20;27;34	0;0;0;0;1;0	0	39003.2	[XP_002399267.1 Annotation: proteophosphoglycan, putative]
c32912.graph_c0|m.10008	_S[Phospho (STY)]PPPASGYSWGAGYGSSDR_	_S[+80]PPPASGYSWGAGYGSSDR_	_S[Phospho (STY): 100%]PPPAS[Phospho (STY): 0%]GY[Phospho (STY): 0%]S[Phospho (STY): 0%]WGAGY[Phospho (STY): 0%]GS[Phospho (STY): 0%]S[Phospho (STY): 0%]DR_	1	1;6;8;9;14;16;17	1;0;0;0;0;0;0	0	796642	[DAA34558.1 Annotation: TPA_exp: RNA-binding protein LARK]
c32962.graph_c1|m.10060	_KDAEEQTHPPPS[Phospho (STY)]PSAS[Phospho (STY)]PPPQQPDR_	_KDAEEQTHPPPS[+80]PSAS[+80]PPPQQPDR_	_KDAEEQT[Phospho (STY): 0%]HPPPS[Phospho (STY): 93.8%]PS[Phospho (STY): 6.4%]AS[Phospho (STY): 99.7%]PPPQQPDR_	0.938393	7;12;14;16	0;0.94;0.06;1	0	128138	[XP_015911206.1 Annotation: actin-binding LIM protein 1-like isoform X3]
c32962.graph_c1|m.10060	_DAEEQTHPPPS[Phospho (STY)]PSAS[Phospho (STY)]PPPQQPDR_	_DAEEQTHPPPS[+80]PSAS[+80]PPPQQPDR_	_DAEEQT[Phospho (STY): 0%]HPPPS[Phospho (STY): 97.7%]PS[Phospho (STY): 2.4%]AS[Phospho (STY): 99.9%]PPPQQPDR_	0.977148	6;11;13;15	0;0.98;0.02;1	0	44942.9	[XP_015911206.1 Annotation: actin-binding LIM protein 1-like isoform X3]
c34183.graph_c0|m.11316	_SNKEDGYDS[Phospho (STY)]DDFM_	_SNKEDGYDS[+80]DDFM_	_S[Phospho (STY): 0%]NKEDGY[Phospho (STY): 0%]DS[Phospho (STY): 100%]DDFM_	0.999997	1;7;9	0;0;1	0	29955.8	[XP_002413268.1 Annotation: coiled-coil domain-containing protein, putative]
c34183.graph_c0|m.11316	_SNKEDGYDS[Phospho (STY)]DDFM[Oxidation (M)]_	_SNKEDGYDS[+80]DDFM[+16]_	_S[Phospho (STY): 0%]NKEDGY[Phospho (STY): 1%]DS[Phospho (STY): 99%]DDFM[Oxidation (M): 100%]_	0.990433	1;7;9	0;0.01;0.99	0	19740.9	[XP_002413268.1 Annotation: coiled-coil domain-containing protein, putative]
c34223.graph_c0|m.11358	_TPS[Phospho (STY)]FLKK_	_TPS[+80]FLKK_	_T[Phospho (STY): 0%]PS[Phospho (STY): 100%]FLKK_	1	1;3	0;1	0	16850.4	[XP_002433336.1 Annotation: protein hu-li tai shao, putative]
c34225.graph_c0|m.11370	_[Acetyl (Protein N-term)]SENNPDS[Phospho (STY)]EMEEPTAQETK_	_[+42]SENNPDS[+80]EMEEPTAQETK_	_S[Phospho (STY): 0%]ENNPDS[Phospho (STY): 100%]EMEEPT[Phospho (STY): 0%]AQET[Phospho (STY): 0%]K_	1	1;7;13;17	0;1;0;0	0	450046	[XP_002408128.1 Annotation: conserved hypothetical protein]
c34225.graph_c0|m.11370	_[Acetyl (Protein N-term)]SENNPDS[Phospho (STY)]EM[Oxidation (M)]EEPTAQETK_	_[+42]SENNPDS[+80]EM[+16]EEPTAQETK_	_S[Phospho (STY): 1.9%]ENNPDS[Phospho (STY): 98.1%]EM[Oxidation (M): 100%]EEPT[Phospho (STY): 0%]AQET[Phospho (STY): 0%]K_	0.980561	1;7;13;17	0.02;0.98;0;0	0	9533.8	[XP_002408128.1 Annotation: conserved hypothetical protein]
c34582.graph_c0|m.11790	_LEQPPS[Phospho (STY)]APPS[Phospho (STY)]PR_	_LEQPPS[+80]APPS[+80]PR_	_LEQPPS[Phospho (STY): 100%]APPS[Phospho (STY): 100%]PR_	1	6;10	1;1	0	111178	[XP_013776550.1 Annotation: coiled-coil domain-containing protein 6-like]
c34582.graph_c0|m.11790	_LEQPPSAPPS[Phospho (STY)]PR_	_LEQPPSAPPS[+80]PR_	_LEQPPS[Phospho (STY): 0%]APPS[Phospho (STY): 100%]PR_	0.999999	6;10	0;1	0	71937.2	[XP_013776550.1 Annotation: coiled-coil domain-containing protein 6-like]
c34674.graph_c0|m.11879	_[Acetyl (Protein N-term)]AS[Phospho (STY)]DYDEPISDEEK_	_[+42]AS[+80]DYDEPISDEEK_	_AS[Phospho (STY): 100%]DY[Phospho (STY): 0%]DEPIS[Phospho (STY): 0%]DEEK_	0.999952	2;4;9	1;0;0	0	123006	[XP_013772203.1 Annotation: F-actin-capping protein subunit alpha-like]
c34674.graph_c0|m.11879	_[Acetyl (Protein N-term)]ASDYDEPIS[Phospho (STY)]DEEK_	_[+42]ASDYDEPIS[+80]DEEK_	_AS[Phospho (STY): 0%]DY[Phospho (STY): 0%]DEPIS[Phospho (STY): 100%]DEEK_	0.999934	2;4;9	0;0;1	0	46353.1	[XP_013772203.1 Annotation: F-actin-capping protein subunit alpha-like]
c34728.graph_c0|m.11972	_NS[Phospho (STY)]PVART[Phospho (STY)]PPK_	_NS[+80]PVART[+80]PPK_	_NS[Phospho (STY): 100%]PVART[Phospho (STY): 100%]PPK_	1	2;7	1;1	0	175889	[BAM28764.1 Annotation: eukaryotic translation initiation factor 4E binding protein]
c34847.graph_c0|m.12133	_VGT[Phospho (STY)]PDAHPR_	_VGT[+80]PDAHPR_	_VGT[Phospho (STY): 100%]PDAHPR_	1	3	1	0	71310.6	[XP_002415000.1 Annotation: quinone oxidoreductase, putative]
c34847.graph_c0|m.12133	_APVPSGESTDT[Phospho (STY)]EKDAK_	_APVPSGESTDT[+80]EKDAK_	_APVPS[Phospho (STY): 0%]GES[Phospho (STY): 1.2%]T[Phospho (STY): 6%]DT[Phospho (STY): 92.9%]EKDAK_	0.92854	5;8;9;11	0;0.01;0.06;0.93	0	21598.8	[XP_002415000.1 Annotation: quinone oxidoreductase, putative]
c34926.graph_c0|m.12239	_REPS[Phospho (STY)]DDGLGDGEAPNK_	_REPS[+80]DDGLGDGEAPNK_	_REPS[Phospho (STY): 100%]DDGLGDGEAPNK_	1	4	1	0	191583	[KFM59260.1 Annotation: Heterogeneous nuclear ribonucleoprotein K, partial]
c34926.graph_c0|m.12239	_EPS[Phospho (STY)]DDGLGDGEAPNK_	_EPS[+80]DDGLGDGEAPNK_	_EPS[Phospho (STY): 100%]DDGLGDGEAPNK_	1	3	1	0	120027	[KFM59260.1 Annotation: Heterogeneous nuclear ribonucleoprotein K, partial]
c34963.graph_c0|m.12282	_SMVHQSS[Phospho (STY)]TESNDSTR_	_SMVHQSS[+80]TESNDSTR_	_S[Phospho (STY): 0%]MVHQS[Phospho (STY): 0.6%]S[Phospho (STY): 98.6%]T[Phospho (STY): 0.8%]ES[Phospho (STY): 0%]NDS[Phospho (STY): 0%]T[Phospho (STY): 0%]R_	0.985922	1;6;7;8;10;13;14	0;0.01;0.99;0.01;0;0;0	0	96955.9	[XP_002408828.1 Annotation: hypothetical protein IscW_ISCW020576]
c35450.graph_c0|m.12903	_SASAPDQS[Phospho (STY)]PVVVR_	_SASAPDQS[+80]PVVVR_	_S[Phospho (STY): 0%]AS[Phospho (STY): 0%]APDQS[Phospho (STY): 100%]PVVVR_	1	1;3;8	0;0;1	0	383675	[XP_002401003.1 Annotation: adenosine diphosphatase, putative]
c35619.graph_c0|m.13140	_ASS[Phospho (STY)]PEVITEEPKPK_	_ASS[+80]PEVITEEPKPK_	_AS[Phospho (STY): 2.7%]S[Phospho (STY): 97.3%]PEVIT[Phospho (STY): 0%]EEPKPK_	0.973365	2;3;8	0.03;0.97;0	0	32381.7	[XP_013783414.1 Annotation: non-homologous end-joining factor 1-like isoform X1]
c35705.graph_c0|m.13297	_RSS[Phospho (STY)]AAS[Phospho (STY)]LNEALEM[Oxidation (M)]R_	_RSS[+80]AAS[+80]LNEALEM[+16]R_	_RS[Phospho (STY): 1.2%]S[Phospho (STY): 98.8%]AAS[Phospho (STY): 100%]LNEALEM[Oxidation (M): 100%]R_	0.98772	2;3;6	0.01;0.99;1	0	28036.4	[ADM63066.1 Annotation: misexpression suppressor of KSR]
c35705.graph_c0|m.13297	_RSS[Phospho (STY)]AASLNEALEM[Oxidation (M)]R_	_RSS[+80]AASLNEALEM[+16]R_	_RS[Phospho (STY): 3.1%]S[Phospho (STY): 96.9%]AAS[Phospho (STY): 0%]LNEALEM[Oxidation (M): 100%]R_	0.969274	2;3;6	0.03;0.97;0	0	22341.8	[ADM63066.1 Annotation: misexpression suppressor of KSR]
c35705.graph_c0|m.13297	_S[Phospho (STY)]SAASLNEALEM[Oxidation (M)]R_	_S[+80]SAASLNEALEM[+16]R_	_S[Phospho (STY): 75.4%]S[Phospho (STY): 24.6%]AAS[Phospho (STY): 0%]LNEALEM[Oxidation (M): 100%]R_	0.753559	1;2;5	0.75;0.25;0	0	55772.1	[ADM63066.1 Annotation: misexpression suppressor of KSR]
c35705.graph_c0|m.13297	_SLS[Phospho (STY)]RSDSYTQEDR_	_SLS[+80]RSDSYTQEDR_	_S[Phospho (STY): 3.7%]LS[Phospho (STY): 96.1%]RS[Phospho (STY): 0.2%]DS[Phospho (STY): 0%]Y[Phospho (STY): 0%]T[Phospho (STY): 0%]QEDR_	0.961256	1;3;5;7;8;9	0.04;0.96;0;0;0;0	0	22103.4	[ADM63066.1 Annotation: misexpression suppressor of KSR]
c35799.graph_c0|m.13449	_TTPLPSPAAAHSS[Phospho (STY)]PGGQAQQQGPR_	_TTPLPSPAAAHSS[+80]PGGQAQQQGPR_	_T[Phospho (STY): 0%]T[Phospho (STY): 0%]PLPS[Phospho (STY): 0%]PAAAHS[Phospho (STY): 16.2%]S[Phospho (STY): 83.8%]PGGQAQQQGPR_	0.837952	1;2;6;12;13	0;0;0;0.16;0.84	0	140354	[XP_002399295.1 Annotation: signal recognition particle protein, putative]
c35943.graph_c0|m.13639	_SITALAVS[Phospho (STY)]PNR_	_SITALAVS[+80]PNR_	_S[Phospho (STY): 0%]IT[Phospho (STY): 0%]ALAVS[Phospho (STY): 100%]PNR_	0.999993	1;3;8	0;0;1	0	19982.8	[XP_023224822.1 Annotation: actin-interacting protein 1-like]
c36216.graph_c0|m.14043	_STGPPHYKDDDDS[Phospho (STY)]GNGES_	_STGPPHYKDDDDS[+80]GNGES_	_S[Phospho (STY): 0%]T[Phospho (STY): 0%]GPPHY[Phospho (STY): 0%]KDDDDS[Phospho (STY): 100%]GNGES[Phospho (STY): 0%]_	0.999578	1;2;7;13;18	0;0;0;1;0	0	5646.74	[XP_002401731.1 Annotation: ubiquitin protein ligase, putative]
c36235.graph_c0|m.14081	_VFEGNS[Phospho (STY)]AADVR_	_VFEGNS[+80]AADVR_	_VFEGNS[Phospho (STY): 100%]AADVR_	1	6	1	0	32923.3	[XP_002409748.1 Annotation: heat shock protein 20.5, putative]
c36268.graph_c0|m.14134	_GLSSGQRT[Phospho (STY)]PDS[Phospho (STY)]LDTPR_	_GLSSGQRT[+80]PDS[+80]LDTPR_	_GLS[Phospho (STY): 0.3%]S[Phospho (STY): 7.9%]GQRT[Phospho (STY): 99%]PDS[Phospho (STY): 92.9%]LDT[Phospho (STY): 0.1%]PR_	0.928733	3;4;8;11;14	0;0.08;0.99;0.93;0	0	14934.4	[XP_002405222.1 Annotation: microtubule-associated protein 1S, putative]
c36268.graph_c0|m.14134	_VEVLAHS[Phospho (STY)]GDESSGSK_	_VEVLAHS[+80]GDESSGSK_	_VEVLAHS[Phospho (STY): 100%]GDES[Phospho (STY): 0%]S[Phospho (STY): 0%]GS[Phospho (STY): 0%]K_	0.999571	7;11;12;14	1;0;0;0	0	23547.8	[XP_002405222.1 Annotation: microtubule-associated protein 1S, putative]
c36322.graph_c0|m.14251	_GDES[Phospho (STY)]AEDLPAPTR_	_GDES[+80]AEDLPAPTR_	_GDES[Phospho (STY): 100%]AEDLPAPT[Phospho (STY): 0%]R_	0.999985	4;12	1;0	0	21236.4	[XP_002408079.1 Annotation: conserved hypothetical protein]
c36635.graph_c0|m.14789	_GLKPSGDGQAAAPKS[Phospho (STY)]PE_	_GLKPSGDGQAAAPKS[+80]PE_	_GLKPS[Phospho (STY): 0%]GDGQAAAPKS[Phospho (STY): 100%]PE_	1	5;15	0;1	0	358966	[AAV63542.1 Annotation: fed tick salivary protein 8]
c36695.graph_c0|m.14858	_SPGPHS[Phospho (STY)]PASTPTTPK_	_SPGPHS[+80]PASTPTTPK_	_S[Phospho (STY): 0%]PGPHS[Phospho (STY): 100%]PAS[Phospho (STY): 0%]T[Phospho (STY): 0%]PT[Phospho (STY): 0%]T[Phospho (STY): 0%]PK_	0.999962	1;6;9;10;12;13	0;1;0;0;0;0	0	289625	[XP_002409198.1 Annotation: PDZ domain protein]
c36695.graph_c0|m.14858	_S[Phospho (STY)]PGPHS[Phospho (STY)]PASTPTTPK_	_S[+80]PGPHS[+80]PASTPTTPK_	_S[Phospho (STY): 100%]PGPHS[Phospho (STY): 99.3%]PAS[Phospho (STY): 0.7%]T[Phospho (STY): 0%]PT[Phospho (STY): 0%]T[Phospho (STY): 0%]PK_	0.992976	1;6;9;10;12;13	1;0.99;0.01;0;0;0	0	47612.2	[XP_002409198.1 Annotation: PDZ domain protein]
c36695.graph_c0|m.14858	_S[Phospho (STY)]PGPHSPASTPTTPK_	_S[+80]PGPHSPASTPTTPK_	_S[Phospho (STY): 100%]PGPHS[Phospho (STY): 0%]PAS[Phospho (STY): 0%]T[Phospho (STY): 0%]PT[Phospho (STY): 0%]T[Phospho (STY): 0%]PK_	1	1;6;9;10;12;13	1;0;0;0;0;0	0	37748.4	[XP_002409198.1 Annotation: PDZ domain protein]
c36695.graph_c0|m.14858	_SPGPHS[Phospho (STY)]PAS[Phospho (STY)]TPTTPK_	_SPGPHS[+80]PAS[+80]TPTTPK_	_S[Phospho (STY): 0.1%]PGPHS[Phospho (STY): 100%]PAS[Phospho (STY): 99.6%]T[Phospho (STY): 0.3%]PT[Phospho (STY): 0%]T[Phospho (STY): 0%]PK_	0.9962	1;6;9;10;12;13	0;1;1;0;0;0	0	13676.9	[XP_002409198.1 Annotation: PDZ domain protein]
c36695.graph_c0|m.14858	_NS[Phospho (STY)]GNNLSLLVQR_	_NS[+80]GNNLSLLVQR_	_NS[Phospho (STY): 99.2%]GNNLS[Phospho (STY): 0.8%]LLVQR_	0.992159	2;7	0.99;0.01	0	6405.12	[XP_002409198.1 Annotation: PDZ domain protein]
c36737.graph_c0|m.14929	_QSGDGEENPVS[Phospho (STY)]PQAQATR_	_QSGDGEENPVS[+80]PQAQATR_	_QS[Phospho (STY): 0%]GDGEENPVS[Phospho (STY): 100%]PQAQAT[Phospho (STY): 0%]R_	1	2;11;17	0;1;0	0	51311.1	[XP_002404600.1 Annotation: peptidyl-tRNA hydrolase, putative]
c36829.graph_c0|m.15082	_KAEGSAASGDGDES[Phospho (STY)]RDYDAETQK_	_KAEGSAASGDGDES[+80]RDYDAETQK_	_KAEGS[Phospho (STY): 0%]AAS[Phospho (STY): 0%]GDGDES[Phospho (STY): 100%]RDY[Phospho (STY): 0%]DAET[Phospho (STY): 0%]QK_	1	5;8;14;17;21	0;0;1;0;0	0	51517.8	[XP_002411702.1 Annotation: DNA replication factor/protein phosphatase inhibitor SET/SPR-2, putative]
c36829.graph_c0|m.15082	_KAEGSAAS[Phospho (STY)]GDGDES[Phospho (STY)]RDYDAETQK_	_KAEGSAAS[+80]GDGDES[+80]RDYDAETQK_	_KAEGS[Phospho (STY): 0%]AAS[Phospho (STY): 100%]GDGDES[Phospho (STY): 100%]RDY[Phospho (STY): 0%]DAET[Phospho (STY): 0%]QK_	0.999999	5;8;14;17;21	0;1;1;0;0	0	21499.5	[XP_002411702.1 Annotation: DNA replication factor/protein phosphatase inhibitor SET/SPR-2, putative]
c36840.graph_c0|m.15115	_LIASGDAS[Phospho (STY)]PVLPAATR_	_LIASGDAS[+80]PVLPAATR_	_LIAS[Phospho (STY): 0%]GDAS[Phospho (STY): 100%]PVLPAAT[Phospho (STY): 0%]R_	0.999992	4;8;15	0;1;0	0	49211	[XP_002408251.1 Annotation: programmed cell death-involved protein, putative]
c37032.graph_c0|m.15427	_LQTEDDDDDDLS[Phospho (STY)]EDDNHLR_	_LQTEDDDDDDLS[+80]EDDNHLR_	_LQT[Phospho (STY): 0%]EDDDDDDLS[Phospho (STY): 100%]EDDNHLR_	1	3;12	0;1	0	15724.8	[XP_002412401.1 Annotation: butyrate induced transcript, putative]
c37050.graph_c0|m.15469	_SLS[Phospho (STY)]NASPLGR_	_SLS[+80]NASPLGR_	_S[Phospho (STY): 0%]LS[Phospho (STY): 100%]NAS[Phospho (STY): 0%]PLGR_	0.99988	1;3;6	0;1;0	0	37501.2	[XP_002399940.1 Annotation: short chain alcohol dehydrogenase, putative]
c37074.graph_c0|m.15526	_PQT[Phospho (STY)]PQASPQEDQEK_	_PQT[+80]PQASPQEDQEK_	_PQT[Phospho (STY): 99.9%]PQAS[Phospho (STY): 0.1%]PQEDQEK_	0.999343	3;7	1;0	0	9079.79	[XP_002416036.1 Annotation: vacuolar sorting protein, putative]
c37122.graph_c0|m.15593	_RQS[Phospho (STY)]YAGQSLSQDSAAGQLK_	_RQS[+80]YAGQSLSQDSAAGQLK_	_RQS[Phospho (STY): 99.7%]Y[Phospho (STY): 0.3%]AGQS[Phospho (STY): 0%]LS[Phospho (STY): 0%]QDS[Phospho (STY): 0%]AAGQLK_	0.996743	3;4;8;10;13	1;0;0;0;0	0	20334.2	[XP_002409548.1 Annotation: Mid1-interacting protein, putative]
c37157.graph_c0|m.15634	_AEAFS[Phospho (STY)]MENIR_	_AEAFS[+80]MENIR_	_AEAFS[Phospho (STY): 100%]MENIR_	1	5	1	0	15376.3	[DAA34782.1 Annotation: TPA_inf: hypothetical conserved protein 916]
c37223.graph_c0|m.15735	_QLS[Phospho (STY)]RPGGGGVAELR_	_QLS[+80]RPGGGGVAELR_	_QLS[Phospho (STY): 100%]RPGGGGVAELR_	1	3	1	0	48166.9	[XP_002410673.1 Annotation: alpha-B-crystallin, putative]
c37339.graph_c0|m.15955	_[Acetyl (Protein N-term)]GS[Phospho (STY)]PSVQMDTSNTGR_	_[+42]GS[+80]PSVQMDTSNTGR_	_GS[Phospho (STY): 99.5%]PS[Phospho (STY): 0.4%]VQMDT[Phospho (STY): 0%]S[Phospho (STY): 0%]NT[Phospho (STY): 0%]GR_	0.995212	2;4;9;10;12	1;0;0;0;0	0	17152.1	[XP_013777505.1 Annotation: exosome complex component RRP46-like]
c37339.graph_c0|m.15955	_ELKPVGGGDS[Phospho (STY)]DAD_	_ELKPVGGGDS[+80]DAD_	_ELKPVGGGDS[Phospho (STY): 100%]DAD_	1	10	1	0	8742.22	[XP_013777505.1 Annotation: exosome complex component RRP46-like]
c37757.graph_c0|m.16748	_S[Phospho (STY)]PQPQQPGAGVDPGTPR_	_S[+80]PQPQQPGAGVDPGTPR_	_S[Phospho (STY): 100%]PQPQQPGAGVDPGT[Phospho (STY): 0%]PR_	1	1;15	1;0	0	66198.2	[XP_002408092.1 Annotation: conserved hypothetical protein]
c37757.graph_c0|m.16748	_SPQPQQPGAGVDPGT[Phospho (STY)]PR_	_SPQPQQPGAGVDPGT[+80]PR_	_S[Phospho (STY): 0%]PQPQQPGAGVDPGT[Phospho (STY): 100%]PR_	1	1;15	0;1	0	13785.5	[XP_002408092.1 Annotation: conserved hypothetical protein]
c37888.graph_c0|m.16985	_DADSKS[Phospho (STY)]PAQSPTHPPASATPATR_	_DADSKS[+80]PAQSPTHPPASATPATR_	_DADS[Phospho (STY): 1.2%]KS[Phospho (STY): 98.8%]PAQS[Phospho (STY): 0%]PT[Phospho (STY): 0%]HPPAS[Phospho (STY): 0%]AT[Phospho (STY): 0%]PAT[Phospho (STY): 0%]R_	0.987899	4;6;10;12;17;19;22	0.01;0.99;0;0;0;0;0	0	51964	[XP_002412111.1 Annotation: nucleotide excision repair factor NEF2, RAD23 component, putative]
c37888.graph_c0|m.16985	_DADSKS[Phospho (STY)]PAQS[Phospho (STY)]PTHPPASATPATR_	_DADSKS[+80]PAQS[+80]PTHPPASATPATR_	_DADS[Phospho (STY): 1.2%]KS[Phospho (STY): 98.8%]PAQS[Phospho (STY): 99.9%]PT[Phospho (STY): 0.1%]HPPAS[Phospho (STY): 0%]AT[Phospho (STY): 0%]PAT[Phospho (STY): 0%]R_	0.987945	4;6;10;12;17;19;22	0.01;0.99;1;0;0;0;0	0	32466.1	[XP_002412111.1 Annotation: nucleotide excision repair factor NEF2, RAD23 component, putative]
c37925.graph_c0|m.17076	_ASILNDKS[Phospho (STY)]AELDAER_	_ASILNDKS[+80]AELDAER_	_AS[Phospho (STY): 0%]ILNDKS[Phospho (STY): 100%]AELDAER_	1	2;8	0;1	0	1.21856e+06	[XP_002413686.1 Annotation: matricellular protein osteonectin/SPARC/BM-40, putative]
c37950.graph_c0|m.17120	_NPS[Phospho (STY)]PPPELVEAEK_	_NPS[+80]PPPELVEAEK_	_NPS[Phospho (STY): 100%]PPPELVEAEK_	1	3	1	0	132306	[XP_002399457.1 Annotation: hypothetical protein IscW_ISCW002577]
c37984.graph_c0|m.17176	_SRS[Phospho (STY)]PLGAQSGYN_	_SRS[+80]PLGAQSGYN_	_S[Phospho (STY): 0.1%]RS[Phospho (STY): 99.9%]PLGAQS[Phospho (STY): 0%]GY[Phospho (STY): 0%]N_	0.999175	1;3;9;11	0;1;0;0	0	416824	[XP_002410067.1 Annotation: alternative splicing factor SRp20/9G8, putative]
c37984.graph_c0|m.17176	_YRS[Phospho (STY)]RS[Phospho (STY)]PLGAQSGYN_	_YRS[+80]RS[+80]PLGAQSGYN_	_Y[Phospho (STY): 0%]RS[Phospho (STY): 100%]RS[Phospho (STY): 100%]PLGAQS[Phospho (STY): 0%]GY[Phospho (STY): 0%]N_	1	1;3;5;11;13	0;1;1;0;0	0	6104.25	[XP_002410067.1 Annotation: alternative splicing factor SRp20/9G8, putative]
c38171.graph_c0|m.17577	_TLSTLSSS[Phospho (STY)]PR_	_TLSTLSSS[+80]PR_	_T[Phospho (STY): 0%]LS[Phospho (STY): 0%]T[Phospho (STY): 0%]LS[Phospho (STY): 0%]S[Phospho (STY): 0.9%]S[Phospho (STY): 99.1%]PR_	0.990838	1;3;4;6;7;8	0;0;0;0;0.01;0.99	0	60343.6	[XP_002414523.1 Annotation: crystallin, alpha B, putative]
c38456.graph_c0|m.18130	_LLKPGEEPTDYS[Phospho (STY)]DEEESGAEPASK_	_LLKPGEEPTDYS[+80]DEEESGAEPASK_	_LLKPGEEPT[Phospho (STY): 0%]DY[Phospho (STY): 0%]S[Phospho (STY): 100%]DEEES[Phospho (STY): 0%]GAEPAS[Phospho (STY): 0%]K_	1	9;11;12;17;23	0;0;1;0;0	0	382002	[XP_002435177.1 Annotation: steroid membrane receptor Hpr6.6/25-Dx, putative]
c38456.graph_c0|m.18130	_LLKPGEEPTDY[Phospho (STY)]SDEEESGAEPASK_	_LLKPGEEPTDY[+80]SDEEESGAEPASK_	_LLKPGEEPT[Phospho (STY): 1.2%]DY[Phospho (STY): 94.8%]S[Phospho (STY): 4%]DEEES[Phospho (STY): 0%]GAEPAS[Phospho (STY): 0%]K_	0.947727	9;11;12;17;23	0.01;0.95;0.04;0;0	0	54942.3	[XP_002435177.1 Annotation: steroid membrane receptor Hpr6.6/25-Dx, putative]
c38467.graph_c0|m.18148	_EVVS[Phospho (STY)]PTEEPQVAPR_	_EVVS[+80]PTEEPQVAPR_	_EVVS[Phospho (STY): 100%]PT[Phospho (STY): 0%]EEPQVAPR_	1	4;6	1;0	0	166635	[XP_015378849.1 Annotation: PREDICTED: uncharacterized protein C14orf119]
c38583.graph_c0|m.18413	_EDS[Phospho (STY)]LTTPPLEQR_	_EDS[+80]LTTPPLEQR_	_EDS[Phospho (STY): 99.7%]LT[Phospho (STY): 0.1%]T[Phospho (STY): 0.1%]PPLEQR_	0.997016	3;5;6	1;0;0	0	40728.8	[XP_002436201.1 Annotation: exocyst complex component, putative]
c38605.graph_c0|m.18452	_IAVDT[Phospho (STY)]DDEDGEAPR_	_IAVDT[+80]DDEDGEAPR_	_IAVDT[Phospho (STY): 100%]DDEDGEAPR_	1	5	1	0	58863.5	[XP_002416064.1 Annotation: NMD protein affecting ribosome stability and mRNA decay, putative]
c38661.graph_c1|m.18572	_VVPVS[Phospho (STY)]PPAGGGPVWR_	_VVPVS[+80]PPAGGGPVWR_	_VVPVS[Phospho (STY): 100%]PPAGGGPVWR_	1	5	1	0	187701	[XP_002414642.1 Annotation: hypothetical protein IscW_ISCW014890]
c38947.graph_c0|m.19217	_GQRPGS[Phospho (STY)]QTQDDDGAGSPGSGGGGGGGGQSR_	_GQRPGS[+80]QTQDDDGAGSPGSGGGGGGGGQSR_	_GQRPGS[Phospho (STY): 90.3%]QT[Phospho (STY): 9.7%]QDDDGAGS[Phospho (STY): 0%]PGS[Phospho (STY): 0%]GGGGGGGGQS[Phospho (STY): 0%]R_	0.902649	6;8;16;19;29	0.9;0.1;0;0;0	0	60092.2	[XP_002434890.1 Annotation: PIN domain-containing RNA-binding protein, putative]
c38947.graph_c0|m.19217	_GQRPGSQTQDDDGAGS[Phospho (STY)]PGSGGGGGGGGQSR_	_GQRPGSQTQDDDGAGS[+80]PGSGGGGGGGGQSR_	_GQRPGS[Phospho (STY): 0%]QT[Phospho (STY): 0%]QDDDGAGS[Phospho (STY): 99.9%]PGS[Phospho (STY): 0.1%]GGGGGGGGQS[Phospho (STY): 0%]R_	0.999376	6;8;16;19;29	0;0;1;0;0	0	38140	[XP_002434890.1 Annotation: PIN domain-containing RNA-binding protein, putative]
c38947.graph_c0|m.19217	_RGQRPGSQTQDDDGAGS[Phospho (STY)]PGSGGGGGGGGQSR_	_RGQRPGSQTQDDDGAGS[+80]PGSGGGGGGGGQSR_	_RGQRPGS[Phospho (STY): 0%]QT[Phospho (STY): 0%]QDDDGAGS[Phospho (STY): 99.9%]PGS[Phospho (STY): 0.1%]GGGGGGGGQS[Phospho (STY): 0%]R_	0.999157	7;9;17;20;30	0;0;1;0;0	0	29855.4	[XP_002434890.1 Annotation: PIN domain-containing RNA-binding protein, putative]
c38947.graph_c0|m.19217	_SDTEGSQSGLDGEAKES[Phospho (STY)]EGETAVGPER_	_SDTEGSQSGLDGEAKES[+80]EGETAVGPER_	_S[Phospho (STY): 0%]DT[Phospho (STY): 0%]EGS[Phospho (STY): 0%]QS[Phospho (STY): 0%]GLDGEAKES[Phospho (STY): 100%]EGET[Phospho (STY): 0%]AVGPER_	0.999509	1;3;6;8;17;21	0;0;0;0;1;0	0	13699.7	[XP_002434890.1 Annotation: PIN domain-containing RNA-binding protein, putative]
c38947.graph_c0|m.19217	_NSAGGDRAS[Phospho (STY)]LQGEELDR_	_NSAGGDRAS[+80]LQGEELDR_	_NS[Phospho (STY): 0.6%]AGGDRAS[Phospho (STY): 99.4%]LQGEELDR_	0.99427	2;9	0.01;0.99	0	4103.88	[XP_002434890.1 Annotation: PIN domain-containing RNA-binding protein, putative]
c39080.graph_c0|m.19469	_EGSTYIEPEGLEDEHLPK_	_EGSTYIEPEGLEDEHLPK_	_EGSTYIEPEGLEDEHLPK_	NaN			0	11613.2	[ALQ43545.1 Annotation: cathepsin L]
c39091.graph_c0|m.19492	_TSNEDDASDS[Phospho (STY)]DEMVEPHR_	_TSNEDDASDS[+80]DEMVEPHR_	_T[Phospho (STY): 0%]S[Phospho (STY): 0%]NEDDAS[Phospho (STY): 0.1%]DS[Phospho (STY): 99.9%]DEMVEPHR_	0.999473	1;2;8;10	0;0;0;1	0	859041	[XP_002414082.1 Annotation: superoxide dismutase Cu-Zn, putative]
c39091.graph_c0|m.19492	_TSNEDDASDS[Phospho (STY)]DEM[Oxidation (M)]VEPHR_	_TSNEDDASDS[+80]DEM[+16]VEPHR_	_T[Phospho (STY): 0%]S[Phospho (STY): 0%]NEDDAS[Phospho (STY): 4.8%]DS[Phospho (STY): 95.2%]DEM[Oxidation (M): 100%]VEPHR_	0.952087	1;2;8;10	0;0;0.05;0.95	0	138626	[XP_002414082.1 Annotation: superoxide dismutase Cu-Zn, putative]
c39091.graph_c0|m.19492	_PSKTS[Phospho (STY)]NEDDASDS[Phospho (STY)]DEMVEPHR_	_PSKTS[+80]NEDDASDS[+80]DEMVEPHR_	_PS[Phospho (STY): 0%]KT[Phospho (STY): 1.9%]S[Phospho (STY): 98.1%]NEDDAS[Phospho (STY): 0%]DS[Phospho (STY): 100%]DEMVEPHR_	0.981087	2;4;5;11;13	0;0.02;0.98;0;1	0	83391.3	[XP_002414082.1 Annotation: superoxide dismutase Cu-Zn, putative]
c39151.graph_c0|m.19601	_PGS[Phospho (STY)]VPETNLTEGQTR_	_PGS[+80]VPETNLTEGQTR_	_PGS[Phospho (STY): 100%]VPET[Phospho (STY): 0%]NLT[Phospho (STY): 0%]EGQT[Phospho (STY): 0%]R_	0.999951	3;7;10;14	1;0;0;0	0	49883.6	[DAA34682.1 Annotation: TPA_inf: phosphoserine phosphatase]
c39155.graph_c0|m.19609	_STQNTS[Phospho (STY)]IEDLQK_	_STQNTS[+80]IEDLQK_	_S[Phospho (STY): 0%]T[Phospho (STY): 0%]QNT[Phospho (STY): 0%]S[Phospho (STY): 100%]IEDLQK_	0.999959	1;2;5;6	0;0;0;1	0	47097.7	[XP_023227945.1 Annotation: dual specificity mitogen-activated protein kinase kinase 1-like isoform X1]
c39161.graph_c0|m.19621	_SQNAAPLAVGS[Phospho (STY)]AER_	_SQNAAPLAVGS[+80]AER_	_S[Phospho (STY): 0%]QNAAPLAVGS[Phospho (STY): 100%]AER_	1	1;11	0;1	0	70906.1	[DAA34484.1 Annotation: TPA_inf: vesicle coat complex COPII subunit SEC13]
c39325.graph_c0|m.20018	_LS[Phospho (STY)]GEFSGDEGLR_	_LS[+80]GEFSGDEGLR_	_LS[Phospho (STY): 98.1%]GEFS[Phospho (STY): 1.9%]GDEGLR_	0.981056	2;6	0.98;0.02	0	26636.8	[XP_022235977.1 Annotation: F-actin-uncapping protein LRRC16A-like isoform X2]
c39506.graph_c0|m.20487	_ERS[Phospho (STY)]PQGDLPK_	_ERS[+80]PQGDLPK_	_ERS[Phospho (STY): 100%]PQGDLPK_	1	3	1	0	17627.4	[XP_015914937.1 Annotation: uncharacterized protein LOC107445113]
c39511.graph_c0|m.20500	_LRPKEEES[Phospho (STY)]EGS[Phospho (STY)]DEAGPDADR_	_LRPKEEES[+80]EGS[+80]DEAGPDADR_	_LRPKEEES[Phospho (STY): 100%]EGS[Phospho (STY): 100%]DEAGPDADR_	1	8;11	1;1	0	33723.9	[XP_002433514.1 Annotation: hypothetical protein IscW_ISCW000022]
c39865.graph_c1|m.21383	_KMS[Phospho (STY)]APDDAAAEDEEAPR_	_KMS[+80]APDDAAAEDEEAPR_	_KMS[Phospho (STY): 100%]APDDAAAEDEEAPR_	1	3	1	0	25412.2	[XP_013773643.1 Annotation: H/ACA ribonucleoprotein complex subunit 4]
c39865.graph_c1|m.21383	_KM[Oxidation (M)]S[Phospho (STY)]APDDAAAEDEEAPR_	_KM[+16]S[+80]APDDAAAEDEEAPR_	_KM[Oxidation (M): 100%]S[Phospho (STY): 100%]APDDAAAEDEEAPR_	1	3	1	0	14490.5	[XP_013773643.1 Annotation: H/ACA ribonucleoprotein complex subunit 4]
c39933.graph_c0|m.21553	_SKDVDEAVNRPES[Phospho (STY)]EDDVDSK_	_SKDVDEAVNRPES[+80]EDDVDSK_	_S[Phospho (STY): 0%]KDVDEAVNRPES[Phospho (STY): 100%]EDDVDS[Phospho (STY): 0%]K_	1	1;13;19	0;1;0	0	140418	[XP_002414963.1 Annotation: golgi protein, putative]
c39933.graph_c0|m.21553	_DVDEAVNRPES[Phospho (STY)]EDDVDSK_	_DVDEAVNRPES[+80]EDDVDSK_	_DVDEAVNRPES[Phospho (STY): 100%]EDDVDS[Phospho (STY): 0%]K_	0.999996	11;17	1;0	0	31390.4	[XP_002414963.1 Annotation: golgi protein, putative]
c40018.graph_c0|m.21745	_VKPDFEES[Phospho (STY)]DNDQNPENK_	_VKPDFEES[+80]DNDQNPENK_	_VKPDFEES[Phospho (STY): 100%]DNDQNPENK_	1	8	1	0	11359.5	[XP_002414953.1 Annotation: secreted protein, putative]
c40027.graph_c0|m.21763	_NVDS[Phospho (STY)]PAAAGSGEAEVAK_	_NVDS[+80]PAAAGSGEAEVAK_	_NVDS[Phospho (STY): 100%]PAAAGS[Phospho (STY): 0%]GEAEVAK_	1	4;10	1;0	0	462268	[XP_022240677.1 Annotation: 26S proteasome non-ATPase regulatory subunit 3-like]
c40093.graph_c0|m.21916	_KVS[Phospho (STY)]AAGADMNIR_	_KVS[+80]AAGADMNIR_	_KVS[Phospho (STY): 100%]AAGADMNIR_	1	3	1	0	12686.8	[XP_023227496.1 Annotation: LOW QUALITY PROTEIN: titin-like]
c40142.graph_c0|m.22056	_APS[Phospho (STY)]PPPQPPK_	_APS[+80]PPPQPPK_	_APS[Phospho (STY): 100%]PPPQPPK_	1	3	1	0	293119	[XP_021003098.1 Annotation: splicing factor 3A subunit 1-like]
c40352.graph_c0|m.22589	_VGSSSSGYNS[Phospho (STY)]DGELR_	_VGSSSSGYNS[+80]DGELR_	_VGS[Phospho (STY): 0%]S[Phospho (STY): 0%]S[Phospho (STY): 0%]S[Phospho (STY): 0%]GY[Phospho (STY): 0%]NS[Phospho (STY): 100%]DGELR_	1	3;4;5;6;8;10	0;0;0;0;0;1	0	83544.3	[XP_002402284.1 Annotation: hypothetical protein IscW_ISCW024474]
c40352.graph_c0|m.22589	_NTGSVFGNSGSGPGS[Phospho (STY)]PQTR_	_NTGSVFGNSGSGPGS[+80]PQTR_	_NT[Phospho (STY): 0%]GS[Phospho (STY): 0%]VFGNS[Phospho (STY): 0%]GS[Phospho (STY): 0%]GPGS[Phospho (STY): 100%]PQT[Phospho (STY): 0%]R_	0.999865	2;4;9;11;15;18	0;0;0;0;1;0	0	59617.8	[XP_002402284.1 Annotation: hypothetical protein IscW_ISCW024474]
c40458.graph_c0|m.22846	_EDSAVLLRS[Phospho (STY)]PVAK_	_EDSAVLLRS[+80]PVAK_	_EDS[Phospho (STY): 0%]AVLLRS[Phospho (STY): 100%]PVAK_	0.999996	3;9	0;1	0	10847.9	[XP_002409600.1 Annotation: hypothetical protein IscW_ISCW020520]
c40509.graph_c0|m.22973	_MPS[Phospho (STY)]PTTSEISVASSSK_	_MPS[+80]PTTSEISVASSSK_	_MPS[Phospho (STY): 100%]PT[Phospho (STY): 0%]T[Phospho (STY): 0%]S[Phospho (STY): 0%]EIS[Phospho (STY): 0%]VAS[Phospho (STY): 0%]S[Phospho (STY): 0%]S[Phospho (STY): 0%]K_	0.99995	3;5;6;7;10;13;14;15	1;0;0;0;0;0;0;0	0	52594.9	[XP_002412939.1 Annotation: histidine ammonia lyase, putative]
c40773.graph_c0|m.23687	_RGGPEELADPEQQNDAGS[Phospho (STY)]DSEDATAK_	_RGGPEELADPEQQNDAGS[+80]DSEDATAK_	_RGGPEELADPEQQNDAGS[Phospho (STY): 100%]DS[Phospho (STY): 0%]EDAT[Phospho (STY): 0%]AK_	0.999919	18;20;24	1;0;0	0	71190	[XP_013794330.1 Annotation: DNA-(apurinic or apyrimidinic site) lyase-like]
c40858.graph_c0|m.23901	_SGS[Phospho (STY)]LEGATVPAK_	_SGS[+80]LEGATVPAK_	_S[Phospho (STY): 1.3%]GS[Phospho (STY): 98.7%]LEGAT[Phospho (STY): 0%]VPAK_	0.98694	1;3;8	0.01;0.99;0	0	136357	[XP_002435694.1 Annotation: munc13-4, putative]
c41003.graph_c0|m.24317	_KLDPETGADGAAPVDGVADAGGS[Phospho (STY)]PQQQR_	_KLDPETGADGAAPVDGVADAGGS[+80]PQQQR_	_KLDPET[Phospho (STY): 0%]GADGAAPVDGVADAGGS[Phospho (STY): 100%]PQQQR_	1	6;23	0;1	0	93889.6	[XP_002411054.1 Annotation: poly(A) polymerase, putative]
c41107.graph_c0|m.24576	_[Acetyl (Protein N-term)]SS[Phospho (STY)]GVTVSNEAK_	_[+42]SS[+80]GVTVSNEAK_	_S[Phospho (STY): 2.5%]S[Phospho (STY): 97.5%]GVT[Phospho (STY): 0%]VS[Phospho (STY): 0%]NEAK_	0.974942	1;2;5;7	0.03;0.97;0;0	0	1.26256e+06	[DAA34587.1 Annotation: TPA_exp: actin depolymerizing factor]
c41114.graph_c0|m.24588	_GNSSGS[Phospho (STY)]LNSLELR_	_GNSSGS[+80]LNSLELR_	_GNS[Phospho (STY): 0%]S[Phospho (STY): 0%]GS[Phospho (STY): 100%]LNS[Phospho (STY): 0%]LELR_	1	3;4;6;9	0;0;1;0	0	104114	[XP_002412475.1 Annotation: fyn-binding protein, putative]
c41269.graph_c0|m.25045	_LEFRGS[Phospho (STY)]EDEVQR_	_LEFRGS[+80]EDEVQR_	_LEFRGS[Phospho (STY): 100%]EDEVQR_	1	6	1	0	21654.2	[XP_002412394.1 Annotation: sorting nexin, putative]
c41286.graph_c0|m.25084	_KAPPEDKHEDGDDGAEES[Phospho (STY)]S[Phospho (STY)]EEEEER_	_KAPPEDKHEDGDDGAEES[+80]S[+80]EEEEER_	_KAPPEDKHEDGDDGAEES[Phospho (STY): 100%]S[Phospho (STY): 100%]EEEEER_	1	18;19	1;1	0	21233.9	[XP_023242970.1 Annotation: protein DEK-like isoform X1]
c41286.graph_c0|m.25086	_KQES[Phospho (STY)]EDEEEEEDEKASTDGK_	_KQES[+80]EDEEEEEDEKASTDGK_	_KQES[Phospho (STY): 100%]EDEEEEEDEKAS[Phospho (STY): 0%]T[Phospho (STY): 0%]DGK_	1	4;16;17	1;0;0	0	10697.8	[XP_002400977.1 Annotation: DEK domain-containing protein, putative]
c41323.graph_c0|m.25195	_TGS[Phospho (STY)]GEISAPAAAAK_	_TGS[+80]GEISAPAAAAK_	_T[Phospho (STY): 0.1%]GS[Phospho (STY): 99.9%]GEIS[Phospho (STY): 0%]APAAAAK_	0.999455	1;3;7	0;1;0	0	68833.9	[XP_021915764.1 Annotation: stromal membrane-associated protein 1 isoform X1]
c41368.graph_c0|m.25324	_WQSSGAQQGEEEAADPSANS[Phospho (STY)]PR_	_WQSSGAQQGEEEAADPSANS[+80]PR_	_WQS[Phospho (STY): 0%]S[Phospho (STY): 0%]GAQQGEEEAADPS[Phospho (STY): 1.5%]ANS[Phospho (STY): 98.5%]PR_	0.984618	3;4;17;20	0;0;0.02;0.98	0	25670.1	[XP_023237663.1 Annotation: cold shock domain-containing protein E1-like]
c41447.graph_c0|m.25559	_LEEEGQS[Phospho (STY)]GEVR_	_LEEEGQS[+80]GEVR_	_LEEEGQS[Phospho (STY): 100%]GEVR_	1	7	1	0	18095.7	[XP_002410082.1 Annotation: conserved hypothetical protein]
c41521.graph_c0|m.25788	_GFS[Phospho (STY)]LDASAR_	_GFS[+80]LDASAR_	_GFS[Phospho (STY): 100%]LDAS[Phospho (STY): 0%]AR_	1	3;7	1;0	0	146174	[XP_002400435.1 Annotation: 5&apos; nucleotidase, putative]
c41521.graph_c0|m.25788	_QAS[Phospho (STY)]LEDVEHETC[Carbamidomethyl (C)]K_	_QAS[+80]LEDVEHETC[+57]K_	_QAS[Phospho (STY): 100%]LEDVEHET[Phospho (STY): 0%]C[Carbamidomethyl (C): 100%]K_	0.999782	3;11	1;0	0	17004.7	[XP_002400435.1 Annotation: 5&apos; nucleotidase, putative]
c41567.graph_c0|m.25903	_TAS[Phospho (STY)]TTEFGPPGDDK_	_TAS[+80]TTEFGPPGDDK_	_T[Phospho (STY): 0%]AS[Phospho (STY): 99.9%]T[Phospho (STY): 0.1%]T[Phospho (STY): 0%]EFGPPGDDK_	0.999367	1;3;4;5	0;1;0;0	0	33570.8	[BAF46861.1 Annotation: glutamine: fructose-6-phosphate aminotransferase]
c41605.graph_c1|m.25992	_ELS[Phospho (STY)]DDEETFHDAR_	_ELS[+80]DDEETFHDAR_	_ELS[Phospho (STY): 100%]DDEET[Phospho (STY): 0%]FHDAR_	0.999898	3;8	1;0	0	11458.5	[XP_002414347.1 Annotation: 26S proteasome regulatory subunit, putative]
c41627.graph_c0|m.26040	_EVS[Phospho (STY)]DDEEEEEKEADKPEADAEK_	_EVS[+80]DDEEEEEKEADKPEADAEK_	_EVS[Phospho (STY): 100%]DDEEEEEKEADKPEADAEK_	1	3	1	0	332281	[ATN32205.1 Annotation: heat shock protein 90]
c41627.graph_c0|m.26040	_EKEVS[Phospho (STY)]DDEEEEEKEADK_	_EKEVS[+80]DDEEEEEKEADK_	_EKEVS[Phospho (STY): 100%]DDEEEEEKEADK_	1	5	1	0	11381.4	[ATN32205.1 Annotation: heat shock protein 90]
c41627.graph_c0|m.26040	_IEDVEDDDES[Phospho (STY)]ADKDK_	_IEDVEDDDES[+80]ADKDK_	_IEDVEDDDES[Phospho (STY): 100%]ADKDK_	1	10	1	0	6161.71	[ATN32205.1 Annotation: heat shock protein 90]
c41653.graph_c0|m.26109	_AYS[Phospho (STY)]VGSQVAPTAFR_	_AYS[+80]VGSQVAPTAFR_	_AY[Phospho (STY): 0%]S[Phospho (STY): 100%]VGS[Phospho (STY): 0%]QVAPT[Phospho (STY): 0%]AFR_	1	2;3;6;11	0;1;0;0	0	36798.7	[XP_023220982.1 Annotation: insulin receptor substrate 1-like]
c41681.graph_c0|m.26179	_VELS[Phospho (STY)]EEEEASEVGR_	_VELS[+80]EEEEASEVGR_	_VELS[Phospho (STY): 100%]EEEEAS[Phospho (STY): 0%]EVGR_	1	4;10	1;0	0	34155.2	[XP_002416130.1 Annotation: numb-associated kinase, putative]
c41765.graph_c0|m.26412	_LGS[Phospho (STY)]DGAEASTDAMK_	_LGS[+80]DGAEASTDAMK_	_LGS[Phospho (STY): 100%]DGAEAS[Phospho (STY): 0%]T[Phospho (STY): 0%]DAMK_	0.999984	3;9;10	1;0;0	0	11117	[XP_002401343.1 Annotation: MYCBP, AMY1: C-Myc-binding protein, putative]
c41769.graph_c2|m.26420	_DSLGSSLQS[Phospho (STY)]PPAS[Phospho (STY)]PTK_	_DSLGSSLQS[+80]PPAS[+80]PTK_	_DS[Phospho (STY): 0%]LGS[Phospho (STY): 0%]S[Phospho (STY): 0%]LQS[Phospho (STY): 100%]PPAS[Phospho (STY): 99.9%]PT[Phospho (STY): 0.1%]K_	0.999332	2;5;6;9;13;15	0;0;0;1;1;0	0	54725.7	[XP_002411505.1 Annotation: hypothetical protein IscW_ISCW011802]
c41821.graph_c0|m.26585	_AEEDGSLASQPDDSNDVDSAS[Phospho (STY)]PEPGR_	_AEEDGSLASQPDDSNDVDSAS[+80]PEPGR_	_AEEDGS[Phospho (STY): 0%]LAS[Phospho (STY): 0%]QPDDS[Phospho (STY): 0%]NDVDS[Phospho (STY): 0.8%]AS[Phospho (STY): 99.2%]PEPGR_	0.991621	6;9;14;19;21	0;0;0;0.01;0.99	0	12977	[XP_002405649.1 Annotation: hypothetical protein IscW_ISCW001691]
c41852.graph_c0|m.26675	_PGT[Phospho (STY)]PPLDVER_	_PGT[+80]PPLDVER_	_PGT[Phospho (STY): 100%]PPLDVER_	1	3	1	0	15169.8	[XP_013775324.1 Annotation: putative oxidoreductase GLYR1 homolog]
c42029.graph_c1|m.27172	_SSTSSS[Phospho (STY)]PRDS[Phospho (STY)]PVFAR_	_SSTSSS[+80]PRDS[+80]PVFAR_	_S[Phospho (STY): 0%]S[Phospho (STY): 0%]T[Phospho (STY): 0%]S[Phospho (STY): 0.2%]S[Phospho (STY): 1%]S[Phospho (STY): 98.7%]PRDS[Phospho (STY): 100%]PVFAR_	0.987394	1;2;3;4;5;6;10	0;0;0;0;0.01;0.99;1	0	78670.3	[XP_002433612.1 Annotation: PDZ domain-containing protein, putative]
c42029.graph_c1|m.27172	_SSTSS[Phospho (STY)]S[Phospho (STY)]PRDSPVFAR_	_SSTSS[+80]S[+80]PRDSPVFAR_	_S[Phospho (STY): 0.1%]S[Phospho (STY): 0.1%]T[Phospho (STY): 25.4%]S[Phospho (STY): 17%]S[Phospho (STY): 77.6%]S[Phospho (STY): 79.9%]PRDS[Phospho (STY): 0%]PVFAR_	0.775692	1;2;3;4;5;6;10	0;0;0.25;0.17;0.78;0.8;0	0	76895.9	[XP_002433612.1 Annotation: PDZ domain-containing protein, putative]
c42113.graph_c0|m.27421	_GDLSPYDDS[Phospho (STY)]QEERPR_	_GDLSPYDDS[+80]QEERPR_	_GDLS[Phospho (STY): 0%]PY[Phospho (STY): 0%]DDS[Phospho (STY): 100%]QEERPR_	0.999998	4;6;9	0;0;1	0	87311.6	[XP_002411441.1 Annotation: conserved hypothetical protein]
c42113.graph_c0|m.27421	_LASGRTS[Phospho (STY)]S[Phospho (STY)]EESVAAR_	_LASGRTS[+80]S[+80]EESVAAR_	_LAS[Phospho (STY): 0%]GRT[Phospho (STY): 0.1%]S[Phospho (STY): 99.9%]S[Phospho (STY): 100%]EES[Phospho (STY): 0%]VAAR_	0.999186	3;6;7;8;11	0;0;1;1;0	0	51299.7	[XP_002411441.1 Annotation: conserved hypothetical protein]
c42202.graph_c0|m.27710	_PAPPS[Phospho (STY)]PGGPR_	_PAPPS[+80]PGGPR_	_PAPPS[Phospho (STY): 100%]PGGPR_	1	5	1	0	375602	[XP_002434810.1 Annotation: dynamin, putative]
c42301.graph_c0|m.27987	_EANHS[Phospho (STY)]PPHSPPPSQPPAK_	_EANHS[+80]PPHSPPPSQPPAK_	_EANHS[Phospho (STY): 100%]PPHS[Phospho (STY): 0%]PPPS[Phospho (STY): 0%]QPPAK_	0.999788	5;9;13	1;0;0	0	39136.8	[XP_002412221.1 Annotation: kinectin, putative]
c42301.graph_c0|m.27987	_EANHS[Phospho (STY)]PPHS[Phospho (STY)]PPPSQPPAK_	_EANHS[+80]PPHS[+80]PPPSQPPAK_	_EANHS[Phospho (STY): 100%]PPHS[Phospho (STY): 100%]PPPS[Phospho (STY): 0%]QPPAK_	0.999997	5;9;13	1;1;0	0	26170.3	[XP_002412221.1 Annotation: kinectin, putative]
c42343.graph_c0|m.28126	_T[Phospho (STY)]PDPGDFVQSR_	_T[+80]PDPGDFVQSR_	_T[Phospho (STY): 100%]PDPGDFVQS[Phospho (STY): 0%]R_	1	1;10	1;0	0	182980	[XP_002404227.1 Annotation: hypothetical protein IscW_ISCW020890]
c42520.graph_c0|m.28653	_AFLDGPAS[Phospho (STY)]PPTPR_	_AFLDGPAS[+80]PPTPR_	_AFLDGPAS[Phospho (STY): 100%]PPT[Phospho (STY): 0%]PR_	0.999999	8;11	1;0	0	689108	[XP_002407362.1 Annotation: Paxillin, putative]
c42599.graph_c0|m.28892	_KPIQQQS[Phospho (STY)]QPQPDQAAGDSTK_	_KPIQQQS[+80]QPQPDQAAGDSTK_	_KPIQQQS[Phospho (STY): 100%]QPQPDQAAGDS[Phospho (STY): 0%]T[Phospho (STY): 0%]K_	1	7;18;19	1;0;0	0	28805.3	[XP_002435849.1 Annotation: H(beta)58 protein, putative]
c42608.graph_c0|m.28912	_AAPNANAYAFS[Phospho (STY)]DDEEEAKR_	_AAPNANAYAFS[+80]DDEEEAKR_	_AAPNANAY[Phospho (STY): 0%]AFS[Phospho (STY): 100%]DDEEEAKR_	1	8;11	0;1	0	178280	[XP_021003162.1 Annotation: eukaryotic translation initiation factor 3 subunit C]
c42608.graph_c0|m.28912	_AAPNANAYAFS[Phospho (STY)]DDEEEAK_	_AAPNANAYAFS[+80]DDEEEAK_	_AAPNANAY[Phospho (STY): 0.1%]AFS[Phospho (STY): 99.9%]DDEEEAK_	0.999211	8;11	0;1	0	13940.9	[XP_021003162.1 Annotation: eukaryotic translation initiation factor 3 subunit C]
c42722.graph_c0|m.29304	_S[Phospho (STY)]PTGLKEEDDESSMEVTQGTSAGPSR_	_S[+80]PTGLKEEDDESSMEVTQGTSAGPSR_	_S[Phospho (STY): 91.1%]PT[Phospho (STY): 8.9%]GLKEEDDES[Phospho (STY): 0%]S[Phospho (STY): 0%]MEVT[Phospho (STY): 0%]QGT[Phospho (STY): 0%]S[Phospho (STY): 0%]AGPS[Phospho (STY): 0%]R_	0.911147	1;3;12;13;17;20;21;25	0.91;0.09;0;0;0;0;0;0	0	39251.9	[XP_002408720.1 Annotation: zinc finger protein, putative]
c42775.graph_c0|m.29446	_SGDS[Phospho (STY)]DYEDDIKPAK_	_SGDS[+80]DYEDDIKPAK_	_S[Phospho (STY): 23.3%]GDS[Phospho (STY): 76.7%]DY[Phospho (STY): 0%]EDDIKPAK_	0.767184	1;4;6	0.23;0.77;0	0	52384.5	[XP_015914810.1 Annotation: DNA topoisomerase I, mitochondrial-like]
c42870.graph_c0|m.29738	_TQIINHIGS[Phospho (STY)]K_	_TQIINHIGS[+80]K_	_T[Phospho (STY): 0%]QIINHIGS[Phospho (STY): 100%]K_	1	1;9	0;1	0	26205.9	[XP_018496619.1 Annotation: PREDICTED: X-linked retinitis pigmentosa GTPase regulator]
c42870.graph_c0|m.29738	_HVDSDVS[Phospho (STY)]DDDNSEMSVLNK_	_HVDSDVS[+80]DDDNSEMSVLNK_	_HVDS[Phospho (STY): 4%]DVS[Phospho (STY): 96%]DDDNS[Phospho (STY): 0%]EMS[Phospho (STY): 0%]VLNK_	0.960245	4;7;12;15	0.04;0.96;0;0	0	10316.8	[XP_018496619.1 Annotation: PREDICTED: X-linked retinitis pigmentosa GTPase regulator]
c42897.graph_c0|m.29836	_SNS[Phospho (STY)]SGEDEQSASEEFR_	_SNS[+80]SGEDEQSASEEFR_	_S[Phospho (STY): 0.3%]NS[Phospho (STY): 98%]S[Phospho (STY): 1.7%]GEDEQS[Phospho (STY): 0%]AS[Phospho (STY): 0%]EEFR_	0.980181	1;3;4;10;12	0;0.98;0.02;0;0	0	12750.6	[XP_002400920.1 Annotation: hypothetical protein IscW_ISCW024069]
c43113.graph_c0|m.30559	_GNTSVIGTATSGS[Phospho (STY)]TSR_	_GNTSVIGTATSGS[+80]TSR_	_GNT[Phospho (STY): 0%]S[Phospho (STY): 0%]VIGT[Phospho (STY): 0%]AT[Phospho (STY): 0%]S[Phospho (STY): 0%]GS[Phospho (STY): 97.2%]T[Phospho (STY): 2.8%]S[Phospho (STY): 0%]R_	0.972083	3;4;8;10;11;13;14;15	0;0;0;0;0;0.97;0.03;0	0	160438	[XP_002435705.1 Annotation: microtubule-binding protein, putative]
c43113.graph_c0|m.30559	_GNTS[Phospho (STY)]VIGTATSGSTSR_	_GNTS[+80]VIGTATSGSTSR_	_GNT[Phospho (STY): 7.2%]S[Phospho (STY): 92.8%]VIGT[Phospho (STY): 0%]AT[Phospho (STY): 0%]S[Phospho (STY): 0%]GS[Phospho (STY): 0%]T[Phospho (STY): 0%]S[Phospho (STY): 0%]R_	0.927764	3;4;8;10;11;13;14;15	0.07;0.93;0;0;0;0;0;0	0	43424.8	[XP_002435705.1 Annotation: microtubule-binding protein, putative]
c43144.graph_c0|m.30664	_GAS[Phospho (STY)]GDAPEEWR_	_GAS[+80]GDAPEEWR_	_GAS[Phospho (STY): 100%]GDAPEEWR_	1	3	1	0	51285.5	[XP_021000126.1 Annotation: protein HID1-like]
c43158.graph_c0|m.30715	_ASHS[Phospho (STY)]PVGLEGYSDR_	_ASHS[+80]PVGLEGYSDR_	_AS[Phospho (STY): 0%]HS[Phospho (STY): 100%]PVGLEGY[Phospho (STY): 0%]S[Phospho (STY): 0%]DR_	0.999947	2;4;11;12	0;1;0;0	0	14523.8	[XP_002416555.1 Annotation: acyltransfersase, putative]
c43168.graph_c0|m.30747	_AMS[Phospho (STY)]PGLAGAPLR_	_AMS[+80]PGLAGAPLR_	_AMS[Phospho (STY): 100%]PGLAGAPLR_	1	3	1	0	3.36852e+06	[XP_002433460.1 Annotation: myosin heavy chain, skeletal muscle or cardiac muscle, putative]
c43168.graph_c0|m.30747	_AM[Oxidation (M)]S[Phospho (STY)]PGLAGAPLR_	_AM[+16]S[+80]PGLAGAPLR_	_AM[Oxidation (M): 100%]S[Phospho (STY): 100%]PGLAGAPLR_	1	3	1	0	2.70676e+06	[XP_002433460.1 Annotation: myosin heavy chain, skeletal muscle or cardiac muscle, putative]
c43168.graph_c0|m.30747	_AMS[Phospho (STY)]PGLAGAPLRT_	_AMS[+80]PGLAGAPLRT_	_AMS[Phospho (STY): 100%]PGLAGAPLRT[Phospho (STY): 0%]_	1	3;13	1;0	0	455200	[XP_002433460.1 Annotation: myosin heavy chain, skeletal muscle or cardiac muscle, putative]
c43168.graph_c0|m.30747	_AM[Oxidation (M)]S[Phospho (STY)]PGLAGAPLRT_	_AM[+16]S[+80]PGLAGAPLRT_	_AM[Oxidation (M): 100%]S[Phospho (STY): 100%]PGLAGAPLRT[Phospho (STY): 0%]_	1	3;13	1;0	0	367818	[XP_002433460.1 Annotation: myosin heavy chain, skeletal muscle or cardiac muscle, putative]
c43172.graph_c0|m.30765	_VAAGGGQGDSKS[Phospho (STY)]PSPELDQAK_	_VAAGGGQGDSKS[+80]PSPELDQAK_	_VAAGGGQGDS[Phospho (STY): 0%]KS[Phospho (STY): 98.7%]PS[Phospho (STY): 1.3%]PELDQAK_	0.987153	10;12;14	0;0.99;0.01	0	13141.5	[XP_022246122.1 Annotation: general vesicular transport factor p115-like isoform X1]
c43211.graph_c0|m.30894	_KAS[Phospho (STY)]PGAEQAAFK_	_KAS[+80]PGAEQAAFK_	_KAS[Phospho (STY): 100%]PGAEQAAFK_	1	3	1	0	83226.7	[XP_002399374.1 Annotation: ribokinase, putative]
c43220.graph_c0|m.30921	_NPS[Phospho (STY)]PPPLGNK_	_NPS[+80]PPPLGNK_	_NPS[Phospho (STY): 100%]PPPLGNK_	1	3	1	0	173363	[XP_002402861.1 Annotation: CBF1-interacting corepressor, putative]
c43220.graph_c0|m.30921	_NAS[Phospho (STY)]EELTAADISSSK_	_NAS[+80]EELTAADISSSK_	_NAS[Phospho (STY): 100%]EELT[Phospho (STY): 0%]AADIS[Phospho (STY): 0%]S[Phospho (STY): 0%]S[Phospho (STY): 0%]K_	1	3;7;12;13;14	1;0;0;0;0	0	12738.5	[XP_002402861.1 Annotation: CBF1-interacting corepressor, putative]
c43457.graph_c0|m.31738	_DDS[Phospho (STY)]GTEEEGQAFYAGGSER_	_DDS[+80]GTEEEGQAFYAGGSER_	_DDS[Phospho (STY): 93.1%]GT[Phospho (STY): 6.9%]EEEGQAFY[Phospho (STY): 0%]AGGS[Phospho (STY): 0%]ER_	0.930645	3;5;13;17	0.93;0.07;0;0	0	65725.8	[XP_002433635.1 Annotation: protein tyrosine phosphatase, putative]
c43581.graph_c1|m.32153	_GAEENEVDGEAGEDS[Phospho (STY)]DDEEIDQSVK_	_GAEENEVDGEAGEDS[+80]DDEEIDQSVK_	_GAEENEVDGEAGEDS[Phospho (STY): 100%]DDEEIDQS[Phospho (STY): 0%]VK_	1	15;23	1;0	0	84043.9	[XP_022661888.1 Annotation: calpain-A-like isoform X2]
c43755.graph_c0|m.32760	_ALS[Phospho (STY)]QDDLDAPSPTR_	_ALS[+80]QDDLDAPSPTR_	_ALS[Phospho (STY): 100%]QDDLDAPS[Phospho (STY): 0%]PT[Phospho (STY): 0%]R_	1	3;11;13	1;0;0	0	5951036	[XP_002405787.1 Annotation: ankyrin 2,3/unc44, putative]
c43755.graph_c0|m.32760	_ALS[Phospho (STY)]QDDLDAPS[Phospho (STY)]PTR_	_ALS[+80]QDDLDAPS[+80]PTR_	_ALS[Phospho (STY): 100%]QDDLDAPS[Phospho (STY): 99.7%]PT[Phospho (STY): 0.3%]R_	0.996907	3;11;13	1;1;0	0	76589	[XP_002405787.1 Annotation: ankyrin 2,3/unc44, putative]
c43755.graph_c0|m.32760	_ALSQDDLDAPS[Phospho (STY)]PTR_	_ALSQDDLDAPS[+80]PTR_	_ALS[Phospho (STY): 0%]QDDLDAPS[Phospho (STY): 90%]PT[Phospho (STY): 10%]R_	0.89961	3;11;13	0;0.9;0.1	0	68613.1	[XP_002405787.1 Annotation: ankyrin 2,3/unc44, putative]
c43755.graph_c0|m.32760	_EIS[Phospho (STY)]GPETVVR_	_EIS[+80]GPETVVR_	_EIS[Phospho (STY): 100%]GPET[Phospho (STY): 0%]VVR_	1	3;7	1;0	0	136327	[XP_002405787.1 Annotation: ankyrin 2,3/unc44, putative]
c43755.graph_c0|m.32760	_RLS[Phospho (STY)]QEFEQDEPLPK_	_RLS[+80]QEFEQDEPLPK_	_RLS[Phospho (STY): 100%]QEFEQDEPLPK_	1	3	1	0	47229.8	[XP_002405787.1 Annotation: ankyrin 2,3/unc44, putative]
c43755.graph_c0|m.32760	_PAS[Phospho (STY)]PGLLSK_	_PAS[+80]PGLLSK_	_PAS[Phospho (STY): 100%]PGLLS[Phospho (STY): 0%]K_	1	3;8	1;0	0	26782	[XP_002405787.1 Annotation: ankyrin 2,3/unc44, putative]
c43779.graph_c0|m.32856	_KS[Phospho (STY)]PAEVALSDENK_	_KS[+80]PAEVALSDENK_	_KS[Phospho (STY): 100%]PAEVALS[Phospho (STY): 0%]DENK_	1	2;9	1;0	0	75672.6	[XP_002411514.1 Annotation: microtubule-associated protein tau, putative]
c43875.graph_c0|m.33163	_DDAS[Phospho (STY)]DVPDEDGGYGSVR_	_DDAS[+80]DVPDEDGGYGSVR_	_DDAS[Phospho (STY): 99.9%]DVPDEDGGY[Phospho (STY): 0.1%]GS[Phospho (STY): 0.1%]VR_	0.998828	4;13;15	1;0;0	0	24223.2	[XP_013782721.1 Annotation: unconventional myosin-Va-like isoform X2]
c43887.graph_c0|m.33217	_KKPEAAPAVS[Phospho (STY)]PE_	_KKPEAAPAVS[+80]PE_	_KKPEAAPAVS[Phospho (STY): 100%]PE_	1	10	1	0	8245.15	[XP_002401865.1 Annotation: ubiquitin specific peptidase, putative]
c43928.graph_c0|m.33341	_LTM[Oxidation (M)]APS[Phospho (STY)]PTPSHSK_	_LTM[+16]APS[+80]PTPSHSK_	_LT[Phospho (STY): 0%]M[Oxidation (M): 100%]APS[Phospho (STY): 84.9%]PT[Phospho (STY): 12.1%]PS[Phospho (STY): 3%]HS[Phospho (STY): 0%]K_	0.848622	2;6;8;10;12	0;0.85;0.12;0.03;0	0	34857.6	[XP_002401046.1 Annotation: ADP-ribose pyrophosphatase, putative]
c43932.graph_c0|m.33351	_AAS[Phospho (STY)]DDEADTQLPTK_	_AAS[+80]DDEADTQLPTK_	_AAS[Phospho (STY): 100%]DDEADT[Phospho (STY): 0%]QLPT[Phospho (STY): 0%]K_	1	3;9;13	1;0;0	0	31832.9	[XP_002403753.1 Annotation: woc protein, putative]
c44043.graph_c0|m.33749	_NGS[Phospho (STY)]LSSEAPSEAVPDK_	_NGS[+80]LSSEAPSEAVPDK_	_NGS[Phospho (STY): 86.7%]LS[Phospho (STY): 4.4%]S[Phospho (STY): 4.4%]EAPS[Phospho (STY): 4.4%]EAVPDK_	0.86715	3;5;6;10	0.87;0.04;0.04;0.04	0	10879.5	[XP_002433642.1 Annotation: RAB GTPase-activating protein, putative]
c44143.graph_c1|m.34093	_SNLQDLS[Phospho (STY)]PVR_	_SNLQDLS[+80]PVR_	_S[Phospho (STY): 0%]NLQDLS[Phospho (STY): 100%]PVR_	1	1;7	0;1	0	37737.2	[XP_002406956.1 Annotation: RNA helicase, putative]
c44236.graph_c0|m.34460	_EDAHEDS[Phospho (STY)]PEIQR_	_EDAHEDS[+80]PEIQR_	_EDAHEDS[Phospho (STY): 100%]PEIQR_	1	7	1	0	34668	[XP_021003829.1 Annotation: uncharacterized protein LOC107453494]
c44236.graph_c0|m.34460	_EDAHEDS[Phospho (STY)]PEIQRDPDVVQC[Carbamidomethyl (C)]SYR_	_EDAHEDS[+80]PEIQRDPDVVQC[+57]SYR_	_EDAHEDS[Phospho (STY): 100%]PEIQRDPDVVQC[Carbamidomethyl (C): 100%]S[Phospho (STY): 0%]Y[Phospho (STY): 0%]R_	0.999996	7;20;21	1;0;0	0	11803.3	[XP_021003829.1 Annotation: uncharacterized protein LOC107453494]
c44236.graph_c1|m.34462	_DTGKEPS[Phospho (STY)]PEFQVQR_	_DTGKEPS[+80]PEFQVQR_	_DT[Phospho (STY): 0%]GKEPS[Phospho (STY): 100%]PEFQVQR_	1	2;7	0;1	0	321860	[XP_002405716.1 Annotation: conserved hypothetical protein]
c44236.graph_c1|m.34462	_EPS[Phospho (STY)]PEFQVQR_	_EPS[+80]PEFQVQR_	_EPS[Phospho (STY): 100%]PEFQVQR_	1	3	1	0	153866	[XP_002405716.1 Annotation: conserved hypothetical protein]
c44236.graph_c1|m.34462	_FES[Phospho (STY)]PQESTPSVADR_	_FES[+80]PQESTPSVADR_	_FES[Phospho (STY): 100%]PQES[Phospho (STY): 0%]T[Phospho (STY): 0%]PS[Phospho (STY): 0%]VADR_	0.999991	3;7;8;10	1;0;0;0	0	56639.2	[XP_002405716.1 Annotation: conserved hypothetical protein]
c44269.graph_c0|m.34597	_VRPES[Phospho (STY)]PAIK_	_VRPES[+80]PAIK_	_VRPES[Phospho (STY): 100%]PAIK_	1	5	1	0	23728	[OQR70159.1 Annotation: microtubule-actin cross-linking factor 1-like]
c44286.graph_c0|m.34647	_VDDTSLSIS[Phospho (STY)]PSSLR_	_VDDTSLSIS[+80]PSSLR_	_VDDT[Phospho (STY): 0%]S[Phospho (STY): 0%]LS[Phospho (STY): 0.2%]IS[Phospho (STY): 99.5%]PS[Phospho (STY): 0.4%]S[Phospho (STY): 0%]LR_	0.994525	4;5;7;9;11;12	0;0;0;0.99;0;0	0	31296.2	[XP_002408810.1 Annotation: hypothetical protein IscW_ISCW017806]
c44293.graph_c1|m.34666	_TNS[Phospho (STY)]LPELDR_	_TNS[+80]LPELDR_	_T[Phospho (STY): 0%]NS[Phospho (STY): 100%]LPELDR_	0.999751	1;3	0;1	0	72821.1	[XP_002402020.1 E-value: 8.0e-102 Annotation: hypothetical protein IscW_ISCW021203]
c44370.graph_c0|m.34948	_HPS[Phospho (STY)]NATPAEITR_	_HPS[+80]NATPAEITR_	_HPS[Phospho (STY): 100%]NAT[Phospho (STY): 0%]PAEIT[Phospho (STY): 0%]R_	0.999973	3;6;11	1;0;0	0	200744	[XP_002435073.1 Annotation: conserved hypothetical protein]
c44436.graph_c0|m.35180	_VNS[Phospho (STY)]QDIIYK_	_VNS[+80]QDIIYK_	_VNS[Phospho (STY): 100%]QDIIY[Phospho (STY): 0%]K_	0.999928	3;8	1;0	0	8210.62	[XP_013781542.1 Annotation: serine/threonine-protein kinase STK11-like]
c44503.graph_c0|m.35423	_KAS[Phospho (STY)]EEALNVAQTK_	_KAS[+80]EEALNVAQTK_	_KAS[Phospho (STY): 100%]EEALNVAQT[Phospho (STY): 0%]K_	1	3;12	1;0	0	27498.2	[XP_002403897.1 Annotation: Embryonic protein DC-8, putative]
c44533.graph_c0|m.35511	_RGS[Phospho (STY)]VSSLQSSTAGEEPK_	_RGS[+80]VSSLQSSTAGEEPK_	_RGS[Phospho (STY): 99.8%]VS[Phospho (STY): 0.2%]S[Phospho (STY): 0%]LQS[Phospho (STY): 0%]S[Phospho (STY): 0%]T[Phospho (STY): 0%]AGEEPK_	0.997533	3;5;6;9;10;11	1;0;0;0;0;0	0	13542.1	[XP_002406292.1 Annotation: vacuolar protein-sorting protein, putative]
c44563.graph_c0|m.35601	_NLS[Phospho (STY)]FPQEVAK_	_NLS[+80]FPQEVAK_	_NLS[Phospho (STY): 100%]FPQEVAK_	1	3	1	0	58873	[XP_002404881.1 Annotation: dock-1, putative]
c44701.graph_c0|m.36107	_LS[Phospho (STY)]PPLDSAAPK_	_LS[+80]PPLDSAAPK_	_LS[Phospho (STY): 100%]PPLDS[Phospho (STY): 0%]AAPK_	1	2;7	1;0	0	393127	[XP_013785867.1 Annotation: twitchin-like, partial]
c44724.graph_c0|m.36189	_SQS[Phospho (STY)]LSAADGLVSPSR_	_SQS[+80]LSAADGLVSPSR_	_S[Phospho (STY): 1.3%]QS[Phospho (STY): 98.7%]LS[Phospho (STY): 0%]AADGLVS[Phospho (STY): 0%]PS[Phospho (STY): 0%]R_	0.9867	1;3;5;12;14	0.01;0.99;0;0;0	0	35583.8	[XP_022250214.1 Annotation: protein numb-like isoform X2]
c44724.graph_c0|m.36189	_SQSLSAADGLVS[Phospho (STY)]PSR_	_SQSLSAADGLVS[+80]PSR_	_S[Phospho (STY): 0%]QS[Phospho (STY): 0%]LS[Phospho (STY): 0%]AADGLVS[Phospho (STY): 93.1%]PS[Phospho (STY): 6.9%]R_	0.930858	1;3;5;12;14	0;0;0;0.93;0.07	0	34178.8	[XP_022250214.1 Annotation: protein numb-like isoform X2]
c44781.graph_c1|m.36382	_SLTPASS[Phospho (STY)]DTEEEPR_	_SLTPASS[+80]DTEEEPR_	_S[Phospho (STY): 0%]LT[Phospho (STY): 0%]PAS[Phospho (STY): 4.3%]S[Phospho (STY): 95.6%]DT[Phospho (STY): 0%]EEEPR_	0.956347	1;3;6;7;9	0;0;0.04;0.96;0	0	258586	[XP_013794736.1 Annotation: ubiquitin carboxyl-terminal hydrolase 10-like]
c44781.graph_c1|m.36382	_SLT[Phospho (STY)]PASS[Phospho (STY)]DTEEEPR_	_SLT[+80]PASS[+80]DTEEEPR_	_S[Phospho (STY): 0.3%]LT[Phospho (STY): 99.7%]PAS[Phospho (STY): 4.6%]S[Phospho (STY): 84.8%]DT[Phospho (STY): 10.7%]EEEPR_	0.847585	1;3;6;7;9	0;1;0.05;0.85;0.11	0	32815.9	[XP_013794736.1 Annotation: ubiquitin carboxyl-terminal hydrolase 10-like]
c44836.graph_c0|m.36563	_S[Phospho (STY)]PDQHPVVMDPK_	_S[+80]PDQHPVVMDPK_	_S[Phospho (STY): 100%]PDQHPVVMDPK_	1	1	1	0	8226.79	[XP_022252879.1 Annotation: ras and EF-hand domain-containing protein homolog]
c44858.graph_c0|m.36619	_VAS[Phospho (STY)]PPMAEAR_	_VAS[+80]PPMAEAR_	_VAS[Phospho (STY): 100%]PPMAEAR_	1	3	1	0	30605.6	[XP_002400143.1 Annotation: serine/arginine regulated nuclear matrix protein, putative]
c44954.graph_c0|m.36992	_IHQSTS[Phospho (STY)]EPTLNR_	_IHQSTS[+80]EPTLNR_	_IHQS[Phospho (STY): 0.3%]T[Phospho (STY): 13.4%]S[Phospho (STY): 77.9%]EPT[Phospho (STY): 8.3%]LNR_	0.779053	4;5;6;9	0;0.13;0.78;0.08	0	21729.2	[XP_002412436.1 Annotation: hypothetical protein IscW_ISCW011622]
c45003.graph_c0|m.37214	_AAVAAAAPAAS[Phospho (STY)]PAK_	_AAVAAAAPAAS[+80]PAK_	_AAVAAAAPAAS[Phospho (STY): 100%]PAK_	1	11	1	0	30655	[XP_002402078.1 Annotation: ligatin, putative]
c45068.graph_c0|m.37527	_APS[Phospho (STY)]ISQDDVPR_	_APS[+80]ISQDDVPR_	_APS[Phospho (STY): 99.5%]IS[Phospho (STY): 0.5%]QDDVPR_	0.995141	3;5	1;0	0	47252.5	[XP_022240114.1 Annotation: Golgi-specific brefeldin A-resistance guanine nucleotide exchange factor 1-like isoform X1]
c45072.graph_c0|m.37541	_ITSEYVAHSDVGPAS[Phospho (STY)]DEESPR_	_ITSEYVAHSDVGPAS[+80]DEESPR_	_IT[Phospho (STY): 0%]S[Phospho (STY): 0%]EY[Phospho (STY): 0%]VAHS[Phospho (STY): 0%]DVGPAS[Phospho (STY): 100%]DEES[Phospho (STY): 0%]PR_	0.999997	2;3;5;9;15;19	0;0;0;0;1;0	0	47976.4	[XP_022240167.1 Annotation: WD repeat-containing protein 44-like]
c45072.graph_c0|m.37541	_LRPS[Phospho (STY)]EEEGS[Phospho (STY)]EEETLK_	_LRPS[+80]EEEGS[+80]EEETLK_	_LRPS[Phospho (STY): 99.6%]EEEGS[Phospho (STY): 99.4%]EEET[Phospho (STY): 1%]LK_	0.994038	4;9;13	1;0.99;0.01	0	6642.77	[XP_022240167.1 Annotation: WD repeat-containing protein 44-like]
c45079.graph_c0|m.37576	_INPGT[Phospho (STY)]PVQPR_	_INPGT[+80]PVQPR_	_INPGT[Phospho (STY): 100%]PVQPR_	1	5	1	0	69770.6	[DAA34562.1 Annotation: TPA_exp: RAS oncogene family member RAB1]
c45108.graph_c1|m.37671	_DKS[Phospho (STY)]PPEPEPVK_	_DKS[+80]PPEPEPVK_	_DKS[Phospho (STY): 100%]PPEPEPVK_	1	3	1	0	35388.8	[XP_002414590.1 Annotation: secreted protein, putative]
c45156.graph_c0|m.37865	_AGIPIQGS[Phospho (STY)]PGVYR_	_AGIPIQGS[+80]PGVYR_	_AGIPIQGS[Phospho (STY): 100%]PGVY[Phospho (STY): 0%]R_	0.999924	8;12	1;0	0	58071.7	[AIW65715.1 Annotation: phosphoenolpiruvate carboxikinase]
c45225.graph_c0|m.38140	_S[Phospho (STY)]QEEVEFR_	_S[+80]QEEVEFR_	_S[Phospho (STY): 100%]QEEVEFR_	1	1	1	0	57082.2	[XP_002433601.1 Annotation: conserved hypothetical protein]
c45288.graph_c0|m.38416	_VPDETIQS[Phospho (STY)]PR_	_VPDETIQS[+80]PR_	_VPDET[Phospho (STY): 0%]IQS[Phospho (STY): 100%]PR_	1	5;8	0;1	0	16719.4	[XP_002412581.1 Annotation: hypothetical protein IscW_ISCW013316]
c45349.graph_c0|m.38648	_EPS[Phospho (STY)]PVENGVPEIR_	_EPS[+80]PVENGVPEIR_	_EPS[Phospho (STY): 100%]PVENGVPEIR_	1	3	1	0	266677	[XP_018496438.1 Annotation: PREDICTED: twitchin]
c45349.graph_c0|m.38648	_KKES[Phospho (STY)]VPEIAVQEPEEAPQR_	_KKES[+80]VPEIAVQEPEEAPQR_	_KKES[Phospho (STY): 100%]VPEIAVQEPEEAPQR_	1	4	1	0	59237.9	[XP_018496438.1 Annotation: PREDICTED: twitchin]
c45418.graph_c0|m.38901	_DAGSALSS[Phospho (STY)]PIR_	_DAGSALSS[+80]PIR_	_DAGS[Phospho (STY): 0.5%]ALS[Phospho (STY): 0.5%]S[Phospho (STY): 99%]PIR_	0.989879	4;7;8	0.01;0.01;0.99	0	12425.6	[XP_002410090.1 Annotation: cyclin, putative]
c45424.graph_c0|m.38919	_YQPSSAVASS[Phospho (STY)]PQHQEQVGSQAQR_	_YQPSSAVASS[+80]PQHQEQVGSQAQR_	_Y[Phospho (STY): 0%]QPS[Phospho (STY): 0%]S[Phospho (STY): 0%]AVAS[Phospho (STY): 8.9%]S[Phospho (STY): 91.1%]PQHQEQVGS[Phospho (STY): 0%]QAQR_	0.911245	1;4;5;9;10;19	0;0;0;0.09;0.91;0	0	210801	[XP_002413323.1 Annotation: hypothetical protein IscW_ISCW022785]
c45424.graph_c0|m.38919	_TAVNAWHPGS[Phospho (STY)]PTTGTR_	_TAVNAWHPGS[+80]PTTGTR_	_T[Phospho (STY): 0%]AVNAWHPGS[Phospho (STY): 95.3%]PT[Phospho (STY): 4%]T[Phospho (STY): 0.7%]GT[Phospho (STY): 0.1%]R_	0.953259	1;10;12;13;15	0;0.95;0.04;0.01;0	0	49948.1	[XP_002413323.1 Annotation: hypothetical protein IscW_ISCW022785]
c45424.graph_c0|m.38919	_MPGTPLGS[Phospho (STY)]PSVSR_	_MPGTPLGS[+80]PSVSR_	_MPGT[Phospho (STY): 0%]PLGS[Phospho (STY): 97.6%]PS[Phospho (STY): 2.1%]VS[Phospho (STY): 0.3%]R_	0.975811	4;8;10;12	0;0.98;0.02;0	0	28751	[XP_002413323.1 Annotation: hypothetical protein IscW_ISCW022785]
c45434.graph_c2|m.38960	_QADVATQQADEVIS[Phospho (STY)]AK_	_QADVATQQADEVIS[+80]AK_	_QADVAT[Phospho (STY): 0%]QQADEVIS[Phospho (STY): 100%]AK_	0.999997	6;14	0;1	0	6976.36	[XP_002406269.1 Annotation: conserved hypothetical protein]
c45495.graph_c1|m.39190	_HRS[Phospho (STY)]PPSEDAH_	_HRS[+80]PPSEDAH_	_HRS[Phospho (STY): 100%]PPS[Phospho (STY): 0%]EDAH_	0.999995	3;6	1;0	0	17121.5	[XP_023223625.1 Annotation: la-related protein 4-like isoform X2]
c45519.graph_c0|m.39285	_SGS[Phospho (STY)]PVLNNSPGR_	_SGS[+80]PVLNNSPGR_	_S[Phospho (STY): 0.5%]GS[Phospho (STY): 99.5%]PVLNNS[Phospho (STY): 0%]PGR_	0.994647	1;3;9	0.01;0.99;0	0	55476.5	[XP_023236414.1 Annotation: LOW QUALITY PROTEIN: serine/threonine-protein phosphatase 4 regulatory subunit 3-like]
c45529.graph_c0|m.39339	_SKS[Phospho (STY)]PPRPAQPTS[Phospho (STY)]PK_	_SKS[+80]PPRPAQPTS[+80]PK_	_S[Phospho (STY): 2.8%]KS[Phospho (STY): 97.2%]PPRPAQPT[Phospho (STY): 10.7%]S[Phospho (STY): 89.3%]PK_	0.893056	1;3;11;12	0.03;0.97;0.11;0.89	0	190858	[XP_023237392.1 Annotation: tether containing UBX domain for GLUT4-like]
c45529.graph_c0|m.39339	_PSS[Phospho (STY)]PQNVPGR_	_PSS[+80]PQNVPGR_	_PS[Phospho (STY): 0%]S[Phospho (STY): 100%]PQNVPGR_	1	2;3	0;1	0	55267.6	[XP_023237392.1 Annotation: tether containing UBX domain for GLUT4-like]
c45650.graph_c0|m.39795	_DGVPTGAAPPT[Phospho (STY)]PEGGR_	_DGVPTGAAPPT[+80]PEGGR_	_DGVPT[Phospho (STY): 0.2%]GAAPPT[Phospho (STY): 99.8%]PEGGR_	0.998196	5;11	0;1	0	38726.5	[XP_002408100.1 Annotation: dicer-1, putative]
c45650.graph_c0|m.39795	_LPGEPT[Phospho (STY)]PVPR_	_LPGEPT[+80]PVPR_	_LPGEPT[Phospho (STY): 100%]PVPR_	1	6	1	0	31920.2	[XP_002408100.1 Annotation: dicer-1, putative]
c45666.graph_c0|m.39864	_VIS[Phospho (STY)]PEKS[Phospho (STY)]PPR_	_VIS[+80]PEKS[+80]PPR_	_VIS[Phospho (STY): 100%]PEKS[Phospho (STY): 100%]PPR_	1	3;7	1;1	0	731379	[XP_002434228.1 Annotation: kettin, putative]
c45666.graph_c0|m.39864	_VISPEKS[Phospho (STY)]PPR_	_VISPEKS[+80]PPR_	_VIS[Phospho (STY): 0%]PEKS[Phospho (STY): 100%]PPR_	1	3;7	0;1	0	324580	[XP_002434228.1 Annotation: kettin, putative]
c45666.graph_c0|m.39864	_GLYGVS[Phospho (STY)]PESVVQGR_	_GLYGVS[+80]PESVVQGR_	_GLY[Phospho (STY): 0%]GVS[Phospho (STY): 100%]PES[Phospho (STY): 0%]VVQGR_	0.999925	3;6;9	0;1;0	0	36394.2	[XP_002434228.1 Annotation: kettin, putative]
c45735.graph_c0|m.40189	_TYS[Phospho (STY)]SPSDFSSGAAGNR_	_TYS[+80]SPSDFSSGAAGNR_	_T[Phospho (STY): 1.2%]Y[Phospho (STY): 0.1%]S[Phospho (STY): 98%]S[Phospho (STY): 0.8%]PS[Phospho (STY): 0%]DFS[Phospho (STY): 0%]S[Phospho (STY): 0%]GAAGNR_	0.979544	1;2;3;4;6;9;10	0.01;0;0.98;0.01;0;0;0	0	88305.5	[XP_002405828.1 Annotation: elongation factor 2 kinase, putative]
c45761.graph_c0|m.40286	_MGS[Phospho (STY)]PVPGYEGGEPK_	_MGS[+80]PVPGYEGGEPK_	_MGS[Phospho (STY): 100%]PVPGY[Phospho (STY): 0%]EGGEPK_	0.999985	3;8	1;0	0	83315	[XP_018494665.1 Annotation: PREDICTED: nesprin-1]
c45761.graph_c0|m.40286	_M[Oxidation (M)]GS[Phospho (STY)]PVPGYEGGEPK_	_M[+16]GS[+80]PVPGYEGGEPK_	_M[Oxidation (M): 100%]GS[Phospho (STY): 100%]PVPGY[Phospho (STY): 0%]EGGEPK_	1	3;8	1;0	0	29920.2	[XP_018494665.1 Annotation: PREDICTED: nesprin-1]
c45803.graph_c0|m.40470	_S[Phospho (STY)]YGSGLATLPTTTSYK_	_S[+80]YGSGLATLPTTTSYK_	_S[Phospho (STY): 97.6%]Y[Phospho (STY): 0%]GS[Phospho (STY): 2.4%]GLAT[Phospho (STY): 0%]LPT[Phospho (STY): 0%]T[Phospho (STY): 0%]T[Phospho (STY): 0%]S[Phospho (STY): 0%]Y[Phospho (STY): 0%]K_	0.976414	1;2;4;8;11;12;13;14;15	0.98;0;0.02;0;0;0;0;0;0	0	24610.9	[KFM81470.1 Annotation: hypothetical protein X975_00501, partial]
c45875.graph_c0|m.40768	_KDAGLVVS[Phospho (STY)]PK_	_KDAGLVVS[+80]PK_	_KDAGLVVS[Phospho (STY): 100%]PK_	1	8	1	0	21612.4	[XP_019641843.1 Annotation: PREDICTED: poly(A)-specific ribonuclease PARN-like]
c45887.graph_c1|m.40854	_S[Phospho (STY)]VEIGPAAGSTATGR_	_S[+80]VEIGPAAGSTATGR_	_S[Phospho (STY): 100%]VEIGPAAGS[Phospho (STY): 0%]T[Phospho (STY): 0%]AT[Phospho (STY): 0%]GR_	1	1;10;11;13	1;0;0;0	0	146427	[XP_023212044.1 Annotation: neurobeachin-like isoform X2]
c45887.graph_c1|m.40854	_SAS[Phospho (STY)]HASAITAAEK_	_SAS[+80]HASAITAAEK_	_S[Phospho (STY): 0.7%]AS[Phospho (STY): 99.3%]HAS[Phospho (STY): 0%]AIT[Phospho (STY): 0%]AAEK_	0.993014	1;3;6;9	0.01;0.99;0;0	0	19046	[XP_023212044.1 Annotation: neurobeachin-like isoform X2]
c45892.graph_c0|m.40882	_KRT[Phospho (STY)]PS[Phospho (STY)]PQPIR_	_KRT[+80]PS[+80]PQPIR_	_KRT[Phospho (STY): 100%]PS[Phospho (STY): 100%]PQPIR_	1	3;5	1;1	0	150826	[KFM69215.1 Annotation: Heterogeneous nuclear ribonucleoprotein U-like protein 1, partial]
c45949.graph_c0|m.41169	_SSNVASSPVDPVTSS[Phospho (STY)]PGR_	_SSNVASSPVDPVTSS[+80]PGR_	_S[Phospho (STY): 0%]S[Phospho (STY): 0%]NVAS[Phospho (STY): 0%]S[Phospho (STY): 0%]PVDPVT[Phospho (STY): 0%]S[Phospho (STY): 0.3%]S[Phospho (STY): 99.7%]PGR_	0.996834	1;2;6;7;13;14;15	0;0;0;0;0;0;1	0	260024	[XP_023215123.1 Annotation: DNA replication licensing factor mcm2-like isoform X2]
c45949.graph_c0|m.41169	_SSNVASS[Phospho (STY)]PVDPVTSS[Phospho (STY)]PGR_	_SSNVASS[+80]PVDPVTSS[+80]PGR_	_S[Phospho (STY): 0%]S[Phospho (STY): 0%]NVAS[Phospho (STY): 0.1%]S[Phospho (STY): 99.9%]PVDPVT[Phospho (STY): 0.4%]S[Phospho (STY): 2.7%]S[Phospho (STY): 97%]PGR_	0.969501	1;2;6;7;13;14;15	0;0;0;1;0;0.03;0.97	0	76230.3	[XP_023215123.1 Annotation: DNA replication licensing factor mcm2-like isoform X2]
c45949.graph_c0|m.41169	_SSNVASS[Phospho (STY)]PVDPVTSSPGR_	_SSNVASS[+80]PVDPVTSSPGR_	_S[Phospho (STY): 0%]S[Phospho (STY): 0%]NVAS[Phospho (STY): 8%]S[Phospho (STY): 92%]PVDPVT[Phospho (STY): 0%]S[Phospho (STY): 0%]S[Phospho (STY): 0%]PGR_	0.920467	1;2;6;7;13;14;15	0;0;0.08;0.92;0;0;0	0	24081.1	[XP_023215123.1 Annotation: DNA replication licensing factor mcm2-like isoform X2]
c46032.graph_c0|m.41475	_MVVIEESESPSS[Phospho (STY)]PGK_	_MVVIEESESPSS[+80]PGK_	_MVVIEES[Phospho (STY): 0%]ES[Phospho (STY): 0.4%]PS[Phospho (STY): 5.4%]S[Phospho (STY): 94.2%]PGK_	0.941629	7;9;11;12	0;0;0.05;0.94	0	15110.8	[PRD33322.1 Annotation: futsch]
c46052.graph_c0|m.41561	_S[Phospho (STY)]ITALTDSTK_	_S[+80]ITALTDSTK_	_S[Phospho (STY): 98.6%]IT[Phospho (STY): 1.4%]ALT[Phospho (STY): 0%]DS[Phospho (STY): 0%]T[Phospho (STY): 0%]K_	0.985831	1;3;6;8;9	0.99;0.01;0;0;0	0	11385.4	[XP_002403742.1 Annotation: GARS/AIRS/GART, putative]
c46076.graph_c0|m.41690	_EQMLNTTGS[Phospho (STY)]LR_	_EQMLNTTGS[+80]LR_	_EQMLNT[Phospho (STY): 0.1%]T[Phospho (STY): 0.1%]GS[Phospho (STY): 99.7%]LR_	0.997073	6;7;9	0;0;1	0	6008.17	[XP_021003924.1 Annotation: disks large 1 tumor suppressor protein]
c46101.graph_c0|m.41784	_RSPS[Phospho (STY)]EEGSAELSR_	_RSPS[+80]EEGSAELSR_	_RS[Phospho (STY): 10.8%]PS[Phospho (STY): 89.2%]EEGS[Phospho (STY): 0%]AELS[Phospho (STY): 0%]R_	0.891935	2;4;8;12	0.11;0.89;0;0	0	47215.4	[XP_002401365.1 Annotation: protein 4.1G, putative]
c46101.graph_c0|m.41784	_APGTGPTS[Phospho (STY)]PLQSK_	_APGTGPTS[+80]PLQSK_	_APGT[Phospho (STY): 0%]GPT[Phospho (STY): 0.1%]S[Phospho (STY): 99.3%]PLQS[Phospho (STY): 0.6%]K_	0.993229	4;7;8;12	0;0;0.99;0.01	0	14849	[XP_002401365.1 Annotation: protein 4.1G, putative]
c46101.graph_c0|m.41784	_QATGLAFTYS[Phospho (STY)]PTR_	_QATGLAFTYS[+80]PTR_	_QAT[Phospho (STY): 0%]GLAFT[Phospho (STY): 0.6%]Y[Phospho (STY): 0%]S[Phospho (STY): 80.6%]PT[Phospho (STY): 18.8%]R_	0.805863	3;8;9;10;12	0;0.01;0;0.81;0.19	0	12139.8	[XP_002401365.1 Annotation: protein 4.1G, putative]
c46101.graph_c0|m.41784	_EYTYQVS[Phospho (STY)]GEDTK_	_EYTYQVS[+80]GEDTK_	_EY[Phospho (STY): 0%]T[Phospho (STY): 0%]Y[Phospho (STY): 0%]QVS[Phospho (STY): 97.9%]GEDT[Phospho (STY): 1.9%]K_	0.979458	2;3;4;7;11	0;0;0;0.98;0.02	0	10894.3	[XP_002401365.1 Annotation: protein 4.1G, putative]
c46127.graph_c0|m.41894	_RQS[Phospho (STY)]GLEGKEDADEDESR_	_RQS[+80]GLEGKEDADEDESR_	_RQS[Phospho (STY): 100%]GLEGKEDADEDES[Phospho (STY): 0%]R_	1	3;16	1;0	0	180927	[XP_002409814.1 Annotation: PDZ domain-containing protein, putative]
c46127.graph_c0|m.41894	_NPPLNPATTGQQQGSEDGASGGAGGDDERHS[Phospho (STY)]R_	_NPPLNPATTGQQQGSEDGASGGAGGDDERHS[+80]R_	_NPPLNPAT[Phospho (STY): 0%]T[Phospho (STY): 0%]GQQQGS[Phospho (STY): 0%]EDGAS[Phospho (STY): 0%]GGAGGDDERHS[Phospho (STY): 100%]R_	0.999999	8;9;15;20;31	0;0;0;0;1	0	83128.2	[XP_002409814.1 Annotation: PDZ domain-containing protein, putative]
c46127.graph_c0|m.41894	_TPEAAPEVVDS[Phospho (STY)]PTAESPR_	_TPEAAPEVVDS[+80]PTAESPR_	_T[Phospho (STY): 0.5%]PEAAPEVVDS[Phospho (STY): 91.3%]PT[Phospho (STY): 7.6%]AES[Phospho (STY): 0.6%]PR_	0.913008	1;11;13;16	0.01;0.91;0.08;0.01	0	19027.9	[XP_002409814.1 Annotation: PDZ domain-containing protein, putative]
c46130.graph_c1|m.41901	_QDHPTEERPST[Phospho (STY)]PPT[Phospho (STY)]PPPGDK_	_QDHPTEERPST[+80]PPT[+80]PPPGDK_	_QDHPT[Phospho (STY): 0%]EERPS[Phospho (STY): 0%]T[Phospho (STY): 100%]PPT[Phospho (STY): 100%]PPPGDK_	0.999989	5;10;11;14	0;0;1;1	0	3.01718e+06	[XP_023220446.1 Annotation: coronin-6-like isoform X2]
c46137.graph_c0|m.41944	_DSS[Phospho (STY)]GQDVPITLR_	_DSS[+80]GQDVPITLR_	_DS[Phospho (STY): 0.5%]S[Phospho (STY): 99.5%]GQDVPIT[Phospho (STY): 0%]LR_	0.995364	2;3;10	0;1;0	0	529874	[XP_002416006.1 Annotation: conserved hypothetical protein]
c46137.graph_c0|m.41944	_HTTESEIVDS[Phospho (STY)]GEEDATLK_	_HTTESEIVDS[+80]GEEDATLK_	_HT[Phospho (STY): 0%]T[Phospho (STY): 0%]ES[Phospho (STY): 0%]EIVDS[Phospho (STY): 100%]GEEDAT[Phospho (STY): 0%]LK_	1	2;3;5;10;16	0;0;0;1;0	0	36571.7	[XP_002416006.1 Annotation: conserved hypothetical protein]
c46180.graph_c0|m.42122	_SNFVPTHS[Phospho (STY)]Y_	_SNFVPTHS[+80]Y_	_S[Phospho (STY): 0%]NFVPT[Phospho (STY): 0%]HS[Phospho (STY): 100%]Y[Phospho (STY): 0%]_	0.999723	1;6;8;9	0;0;1;0	0	87536	[ASV64059.1 Annotation: fructose-1,6-bisphosphate aldolase]
c46259.graph_c1|m.42487	_QQQPPPPSQSPPDSQPPQSGS[Phospho (STY)]PPSN_	_QQQPPPPSQSPPDSQPPQSGS[+80]PPSN_	_QQQPPPPS[Phospho (STY): 0%]QS[Phospho (STY): 0.4%]PPDS[Phospho (STY): 7.6%]QPPQS[Phospho (STY): 10.7%]GS[Phospho (STY): 80.9%]PPS[Phospho (STY): 0.4%]N_	0.808961	8;10;14;19;21;24	0;0;0.08;0.11;0.81;0	0	254150	[XP_002411283.1 Annotation: conserved hypothetical protein]
c46327.graph_c0|m.42801	_S[Phospho (STY)]PEPLSSPTR_	_S[+80]PEPLSSPTR_	_S[Phospho (STY): 100%]PEPLS[Phospho (STY): 0%]S[Phospho (STY): 0%]PT[Phospho (STY): 0%]R_	0.999985	1;6;7;9	1;0;0;0	0	39474.4	[XP_023231927.1 Annotation: uncharacterized protein LOC111631837 isoform X1]
c46341.graph_c0|m.42879	_GGS[Phospho (STY)]LEYGPTSSPSSR_	_GGS[+80]LEYGPTSSPSSR_	_GGS[Phospho (STY): 98.2%]LEY[Phospho (STY): 1.8%]GPT[Phospho (STY): 0%]S[Phospho (STY): 0%]S[Phospho (STY): 0%]PS[Phospho (STY): 0%]S[Phospho (STY): 0%]R_	0.981583	3;6;9;10;11;13;14	0.98;0.02;0;0;0;0;0	0	13810.5	[XP_002409971.1 Annotation: ATP-dependent RNA helicase, putative]
c46349.graph_c0|m.42904	_GPSSQAPPS[Phospho (STY)]PPVR_	_GPSSQAPPS[+80]PPVR_	_GPS[Phospho (STY): 0%]S[Phospho (STY): 0%]QAPPS[Phospho (STY): 100%]PPVR_	1	3;4;9	0;0;1	0	501538	[XP_002413076.1 Annotation: transmembrane protein C2orf18, putative]
c46351.graph_c0|m.42909	_RPMS[Phospho (STY)]LDDSTLEAK_	_RPMS[+80]LDDSTLEAK_	_RPMS[Phospho (STY): 99.9%]LDDS[Phospho (STY): 0%]T[Phospho (STY): 0%]LEAK_	0.999388	4;8;9	1;0;0	0	19224.9	[XP_002400621.1 Annotation: conserved hypothetical protein]
c46351.graph_c0|m.42909	_RPM[Oxidation (M)]S[Phospho (STY)]LDDSTLEAK_	_RPM[+16]S[+80]LDDSTLEAK_	_RPM[Oxidation (M): 100%]S[Phospho (STY): 100%]LDDS[Phospho (STY): 0%]T[Phospho (STY): 0%]LEAK_	1	4;8;9	1;0;0	0	7982.1	[XP_002400621.1 Annotation: conserved hypothetical protein]
c46352.graph_c0|m.42915	_SNS[Phospho (STY)]AGS[Phospho (STY)]QPDESELIRPGSR_	_SNS[+80]AGS[+80]QPDESELIRPGSR_	_S[Phospho (STY): 0%]NS[Phospho (STY): 100%]AGS[Phospho (STY): 100%]QPDES[Phospho (STY): 0%]ELIRPGS[Phospho (STY): 0%]R_	0.999711	1;3;6;11;18	0;1;1;0;0	0	586849	[XP_002399380.1 Annotation: cortactin, putative]
c46352.graph_c0|m.42915	_SNS[Phospho (STY)]AGSQPDESELIRPGSR_	_SNS[+80]AGSQPDESELIRPGSR_	_S[Phospho (STY): 2%]NS[Phospho (STY): 98%]AGS[Phospho (STY): 0%]QPDES[Phospho (STY): 0%]ELIRPGS[Phospho (STY): 0%]R_	0.980152	1;3;6;11;18	0.02;0.98;0;0;0	0	97192.8	[XP_002399380.1 Annotation: cortactin, putative]
c46352.graph_c0|m.42915	_SNSAGS[Phospho (STY)]QPDESELIRPGSR_	_SNSAGS[+80]QPDESELIRPGSR_	_S[Phospho (STY): 0%]NS[Phospho (STY): 0%]AGS[Phospho (STY): 100%]QPDES[Phospho (STY): 0%]ELIRPGS[Phospho (STY): 0%]R_	0.999998	1;3;6;11;18	0;0;1;0;0	0	74428.6	[XP_002399380.1 Annotation: cortactin, putative]
c46352.graph_c0|m.42915	_SNS[Phospho (STY)]AGS[Phospho (STY)]QPDESELIR_	_SNS[+80]AGS[+80]QPDESELIR_	_S[Phospho (STY): 1.3%]NS[Phospho (STY): 98.7%]AGS[Phospho (STY): 100%]QPDES[Phospho (STY): 0%]ELIR_	0.987448	1;3;6;11	0.01;0.99;1;0	0	172506	[XP_002399380.1 Annotation: cortactin, putative]
c46352.graph_c0|m.42915	_SNS[Phospho (STY)]AGSQPDESELIR_	_SNS[+80]AGSQPDESELIR_	_S[Phospho (STY): 1.5%]NS[Phospho (STY): 98.5%]AGS[Phospho (STY): 0%]QPDES[Phospho (STY): 0%]ELIR_	0.985198	1;3;6;11	0.01;0.99;0;0	0	88319.2	[XP_002399380.1 Annotation: cortactin, putative]
c46376.graph_c0|m.43033	_GLS[Phospho (STY)]APTSPIIPSR_	_GLS[+80]APTSPIIPSR_	_GLS[Phospho (STY): 99.9%]APT[Phospho (STY): 0%]S[Phospho (STY): 0%]PIIPS[Phospho (STY): 0%]R_	0.999464	3;6;7;12	1;0;0;0	0	31096.6	[XP_002411863.1 Annotation: tensin, putative]
c46379.graph_c0|m.43049	_SVGS[Phospho (STY)]AGSGVGMAR_	_SVGS[+80]AGSGVGMAR_	_S[Phospho (STY): 0%]VGS[Phospho (STY): 100%]AGS[Phospho (STY): 0%]GVGMAR_	0.999987	1;4;7	0;1;0	0	34754.4	[XP_013775924.1 Annotation: uncharacterized protein LOC106460734]
c46379.graph_c0|m.43049	_S[Phospho (STY)]VGSAGSGVGMAR_	_S[+80]VGSAGSGVGMAR_	_S[Phospho (STY): 99.4%]VGS[Phospho (STY): 0.3%]AGS[Phospho (STY): 0.3%]GVGMAR_	0.994146	1;4;7	0.99;0;0	0	7850.94	[XP_013775924.1 Annotation: uncharacterized protein LOC106460734]
c46387.graph_c1|m.43080	_YS[Phospho (STY)]PPTVLTSGR_	_YS[+80]PPTVLTSGR_	_Y[Phospho (STY): 0%]S[Phospho (STY): 100%]PPT[Phospho (STY): 0%]VLT[Phospho (STY): 0%]S[Phospho (STY): 0%]GR_	0.999999	1;2;5;8;9	0;1;0;0;0	0	577254	[XP_002404248.1 Annotation: phosphoribosylpyrophosphate synthetase-associated protein, putative]
c46413.graph_c0|m.43189	_ANS[Phospho (STY)]DLSADSMEGYQR_	_ANS[+80]DLSADSMEGYQR_	_ANS[Phospho (STY): 100%]DLS[Phospho (STY): 0%]ADS[Phospho (STY): 0%]MEGY[Phospho (STY): 0%]QR_	0.999871	3;6;9;13	1;0;0;0	0	21339.3	[XP_022692772.1 Annotation: microtubule-actin cross-linking factor 1-like isoform X5]
c46472.graph_c0|m.43488	_DLDLGPSGNTEPGS[Phospho (STY)]PGSHESTR_	_DLDLGPSGNTEPGS[+80]PGSHESTR_	_DLDLGPS[Phospho (STY): 0%]GNT[Phospho (STY): 0%]EPGS[Phospho (STY): 100%]PGS[Phospho (STY): 0%]HES[Phospho (STY): 0%]T[Phospho (STY): 0%]R_	1	7;10;14;17;20;21	0;0;1;0;0;0	0	118754	[XP_022239133.1 Annotation: tankyrase-like protein isoform X1]
c46556.graph_c0|m.43965	_T[Phospho (STY)]PEVEVAEEAR_	_T[+80]PEVEVAEEAR_	_T[Phospho (STY): 100%]PEVEVAEEAR_	1	1	1	0	17362.5	[KFM64093.1 Annotation: Pleckstrin domain-containing family F member 2, partial]
c46620.graph_c1|m.44311	_S[Phospho (STY)]HS[Phospho (STY)]LTEADIR_	_S[+80]HS[+80]LTEADIR_	_S[Phospho (STY): 100%]HS[Phospho (STY): 100%]LT[Phospho (STY): 0.1%]EADIR_	0.999674	1;3;5	1;1;0	0	20104.7	[XP_013776366.1 Annotation: uncharacterized protein LOC106461121]
c46620.graph_c1|m.44311	_SHS[Phospho (STY)]LTEADIR_	_SHS[+80]LTEADIR_	_S[Phospho (STY): 0%]HS[Phospho (STY): 100%]LT[Phospho (STY): 0%]EADIR_	0.999943	1;3;5	0;1;0	0	14420.3	[XP_013776366.1 Annotation: uncharacterized protein LOC106461121]
c46627.graph_c0|m.44352	_APPRPPPPC[Carbamidomethyl (C)]ET[Phospho (STY)]DDEFEER_	_APPRPPPPC[+57]ET[+80]DDEFEER_	_APPRPPPPC[Carbamidomethyl (C): 100%]ET[Phospho (STY): 100%]DDEFEER_	1	11	1	0	199873	[XP_013776385.1 Annotation: vinculin-like isoform X4]
c46645.graph_c1|m.44465	_S[Phospho (STY)]VPAPLTQAGDR_	_S[+80]VPAPLTQAGDR_	_S[Phospho (STY): 100%]VPAPLT[Phospho (STY): 0%]QAGDR_	0.999915	1;7	1;0	0	22883.5	[XP_013787666.2 Annotation: testis-expressed protein 2-like]
c46724.graph_c0|m.44914	_QS[Phospho (STY)]LMLTDEQR_	_QS[+80]LMLTDEQR_	_QS[Phospho (STY): 100%]LMLT[Phospho (STY): 0%]DEQR_	1	2;6	1;0	0	114221	[XP_002413054.1 Annotation: 65-kDa macrophage protein, putative]
c46768.graph_c0|m.45177	_QAS[Phospho (STY)]PEDLVR_	_QAS[+80]PEDLVR_	_QAS[Phospho (STY): 100%]PEDLVR_	1	3	1	0	21212.9	[XP_002416291.1 Annotation: talin, putative]
c46797.graph_c0|m.45335	_TPTEDS[Phospho (STY)]GEEEELPR_	_TPTEDS[+80]GEEEELPR_	_T[Phospho (STY): 0%]PT[Phospho (STY): 0%]EDS[Phospho (STY): 100%]GEEEELPR_	0.999865	1;3;6	0;0;1	0	27706.5	[XP_023215976.1 Annotation: adenomatous polyposis coli protein-like]
c46800.graph_c0|m.45373	_RPS[Phospho (STY)]PEGSAEEPTR_	_RPS[+80]PEGSAEEPTR_	_RPS[Phospho (STY): 100%]PEGS[Phospho (STY): 0%]AEEPT[Phospho (STY): 0%]R_	0.99997	3;7;12	1;0;0	0	56511.4	[XP_002404970.1 Annotation: serine/threonine protein kinase, putative]
c46810.graph_c1|m.45434	_VAHYDALAAPPPPAS[Phospho (STY)]A_	_VAHYDALAAPPPPAS[+80]A_	_VAHY[Phospho (STY): 0%]DALAAPPPPAS[Phospho (STY): 100%]A_	1	4;15	0;1	0	193105	[XP_002435412.1 Annotation: dendritic cell protein, putative]
c46852.graph_c0|m.45672	_RVLEDS[Phospho (STY)]DEEDADDAPPGTAK_	_RVLEDS[+80]DEEDADDAPPGTAK_	_RVLEDS[Phospho (STY): 100%]DEEDADDAPPGT[Phospho (STY): 0%]AK_	1	6;18	1;0	0	16550	[XP_002408100.1 Annotation: dicer-1, putative]
c46853.graph_c0|m.45680	_TLVGDDIS[Phospho (STY)]PR_	_TLVGDDIS[+80]PR_	_T[Phospho (STY): 0%]LVGDDIS[Phospho (STY): 100%]PR_	1	1;8	0;1	0	630315	[XP_013783310.1 Annotation: ubiquitin carboxyl-terminal hydrolase 47-like isoform X1]
c46853.graph_c0|m.45680	_IYTGS[Phospho (STY)]PPNDSGALSSGAK_	_IYTGS[+80]PPNDSGALSSGAK_	_IY[Phospho (STY): 0.6%]T[Phospho (STY): 0%]GS[Phospho (STY): 99.4%]PPNDS[Phospho (STY): 0%]GALS[Phospho (STY): 0%]S[Phospho (STY): 0%]GAK_	0.993739	2;3;5;10;14;15	0.01;0;0.99;0;0;0	0	76837.8	[XP_013783310.1 Annotation: ubiquitin carboxyl-terminal hydrolase 47-like isoform X1]
c46854.graph_c0|m.45687	_MGS[Phospho (STY)]LGDVETVK_	_MGS[+80]LGDVETVK_	_MGS[Phospho (STY): 100%]LGDVET[Phospho (STY): 0%]VK_	1	3;9	1;0	0	34411	[XP_002411260.1 Annotation: vasodilator-stimulated phosphoprotein, putative]
c46854.graph_c0|m.45687	_M[Oxidation (M)]GS[Phospho (STY)]LGDVETVK_	_M[+16]GS[+80]LGDVETVK_	_M[Oxidation (M): 100%]GS[Phospho (STY): 100%]LGDVET[Phospho (STY): 0%]VK_	1	3;9	1;0	0	25631.2	[XP_002411260.1 Annotation: vasodilator-stimulated phosphoprotein, putative]
c46883.graph_c0|m.45912	_GFAGS[Phospho (STY)]EAS[Phospho (STY)]QGPSPK_	_GFAGS[+80]EAS[+80]QGPSPK_	_GFAGS[Phospho (STY): 100%]EAS[Phospho (STY): 100%]QGPS[Phospho (STY): 0%]PK_	1	5;8;12	1;1;0	0	469831	[XP_002413991.1 Annotation: tudor domain-containing protein, putative]
c46883.graph_c0|m.45912	_GFAGS[Phospho (STY)]EASQGPSPK_	_GFAGS[+80]EASQGPSPK_	_GFAGS[Phospho (STY): 100%]EAS[Phospho (STY): 0%]QGPS[Phospho (STY): 0%]PK_	1	5;8;12	1;0;0	0	282694	[XP_002413991.1 Annotation: tudor domain-containing protein, putative]
c46901.graph_c1|m.46090	_RPEEEEPLPPPPPS[Phospho (STY)]PPQER_	_RPEEEEPLPPPPPS[+80]PPQER_	_RPEEEEPLPPPPPS[Phospho (STY): 100%]PPQER_	1	14	1	0	240275	[XP_002407534.1 Annotation: leucine rich domain-containing protein, putative]
c46901.graph_c1|m.46090	_S[Phospho (STY)]PPGVSQPGGR_	_S[+80]PPGVSQPGGR_	_S[Phospho (STY): 100%]PPGVS[Phospho (STY): 0%]QPGGR_	0.999923	1;6	1;0	0	25474.4	[XP_002407534.1 Annotation: leucine rich domain-containing protein, putative]
c47869.graph_c0|m.47080	_SEETSQVPAATAAASSAPKS[Phospho (STY)]PK_	_SEETSQVPAATAAASSAPKS[+80]PK_	_S[Phospho (STY): 0%]EET[Phospho (STY): 0%]S[Phospho (STY): 0%]QVPAAT[Phospho (STY): 0%]AAAS[Phospho (STY): 0.1%]S[Phospho (STY): 0.4%]APKS[Phospho (STY): 99.6%]PK_	0.995874	1;4;5;11;15;16;20	0;0;0;0;0;0;1	0	21716.1	[SBO33237.1 Annotation: linker histone H1 and H5 family protein]
c49215.graph_c0|m.47994	_VIQEESLPTS[Phospho (STY)]PLAK_	_VIQEESLPTS[+80]PLAK_	_VIQEES[Phospho (STY): 0%]LPT[Phospho (STY): 8.5%]S[Phospho (STY): 91.5%]PLAK_	0.914849	6;9;10	0;0.08;0.91	0	22047.4	[XP_021000116.1 Annotation: titin]
c49215.graph_c0|m.47994	_VIQEES[Phospho (STY)]LPTSPLAK_	_VIQEES[+80]LPTSPLAK_	_VIQEES[Phospho (STY): 99.9%]LPT[Phospho (STY): 0%]S[Phospho (STY): 0%]PLAK_	0.999241	6;9;10	1;0;0	0	14142.8	[XP_021000116.1 Annotation: titin]

## Sheet: 磷酸化肽段
PG.ProteinGroups Transcriptome ID	EG.ModifiedSequence	EG.IntModifiedPeptide	[1] YS-393-pho.raw.EG.PTMLocalizationProbabilities	[1] YS-393-pho.raw.EG.PTMAssayProbability	[1] YS-393-pho.raw.EG.PTMPositions [Phospho (STY)]	[1] YS-393-pho.raw.EG.PTMProbabilities [Phospho (STY)]	[1] YS-393-pho.raw.EG.Qvalue	[1] YS-393-pho.raw.EG.TotalQuantity (Settings)	ID of NR Annotation
c17441.graph_c0|m.1245	_SGSYPGSGDQGGASMLS[Phospho (STY)]PR_	_SGSYPGSGDQGGASMLS[+80]PR_	_S[Phospho (STY): 0%]GS[Phospho (STY): 0%]Y[Phospho (STY): 0%]PGS[Phospho (STY): 0%]GDQGGAS[Phospho (STY): 7.6%]MLS[Phospho (STY): 92.4%]PR_	0.92358	1;3;4;7;14;17	0;0;0;0;0.08;0.92	0	13982.4	[XP_023232672.1 Annotation: pumilio homolog 2-like]
c17835.graph_c0|m.1511;c17841.graph_c0|m.1517;c33438.graph_c0|m.10518;c33895.graph_c0|m.11007	_TLS[Phospho (STY)]DYNIQK_	_TLS[+80]DYNIQK_	_T[Phospho (STY): 0%]LS[Phospho (STY): 100%]DY[Phospho (STY): 0%]NIQK_	0.999988	1;3;5	0;1;0	0	26861.4	[DAA34466.1 Annotation: TPA_exp: ubiquitin][AAH21837.1 Annotation: Ubc protein][AAY66925.1 Annotation: ubiquitin/ribosomal protein S27a fusion protein][AAH21837.1 Annotation: Ubc protein]
c17865.graph_c0|m.1545	_AALEEES[Phospho (STY)]DTDEDM_	_AALEEES[+80]DTDEDM_	_AALEEES[Phospho (STY): 98.1%]DT[Phospho (STY): 1.9%]DEDM_	0.980736	7;9	0.98;0.02	0	6152.22	[XP_002435379.1 Annotation: proteasome alpha subunit, putative]
c17872.graph_c0|m.1548	_AAS[Phospho (STY)]GDAAAAEGAEVAADGAAAGGAK_	_AAS[+80]GDAAAAEGAEVAADGAAAGGAK_	_AAS[Phospho (STY): 100%]GDAAAAEGAEVAADGAAAGGAK_	1	3	1	0	50543.7	[XP_013786603.1 Annotation: la protein homolog]
c20657.graph_c0|m.3049	_S[Phospho (STY)]APAS[Phospho (STY)]PM[Oxidation (M)]IVSSR_	_S[+80]APAS[+80]PM[+16]IVSSR_	_S[Phospho (STY): 100%]APAS[Phospho (STY): 100%]PM[Oxidation (M): 100%]IVS[Phospho (STY): 0%]S[Phospho (STY): 0%]R_	1	1;5;10;11	1;1;0;0	0	13211.1	[XP_002407629.1 Annotation: apoptotic protease-activating factor, putative]
c22229.graph_c0|m.3912	_VGIC[Carbamidomethyl (C)]GDDDIC[Carbamidomethyl (C)]PSEESNS[Phospho (STY)]GEDDH_	_VGIC[+57]GDDDIC[+57]PSEESNS[+80]GEDDH_	_VGIC[Carbamidomethyl (C): 100%]GDDDIC[Carbamidomethyl (C): 100%]PS[Phospho (STY): 0%]EES[Phospho (STY): 0%]NS[Phospho (STY): 100%]GEDDH_	1	12;15;17	0;0;1	0	112795	[AAY66501.1 Annotation: putative secreted salivary gland protein]
c22377.graph_c0|m.3991	_KVSDEDGEDAEDDDEDDSEEEDEY[Phospho (STY)]M[Oxidation (M)]R_	_KVSDEDGEDAEDDDEDDSEEEDEY[+80]M[+16]R_	_KVS[Phospho (STY): 0%]DEDGEDAEDDDEDDS[Phospho (STY): 0%]EEEDEY[Phospho (STY): 100%]M[Oxidation (M): 100%]R_	0.999997	3;18;24	0;0;1	0	107824	[XP_002404564.1 Annotation: vasa intronic protein, putative]
c22377.graph_c0|m.3991	_KVS[Phospho (STY)]DEDGEDAEDDDEDDS[Phospho (STY)]EEEDEYMR_	_KVS[+80]DEDGEDAEDDDEDDS[+80]EEEDEYMR_	_KVS[Phospho (STY): 100%]DEDGEDAEDDDEDDS[Phospho (STY): 100%]EEEDEY[Phospho (STY): 0%]MR_	1	3;18;24	1;1;0	0	13538.7	[XP_002404564.1 Annotation: vasa intronic protein, putative]
c22377.graph_c0|m.3991	_VSDEDGEDAEDDDEDDS[Phospho (STY)]EEEDEYMR_	_VSDEDGEDAEDDDEDDS[+80]EEEDEYMR_	_VS[Phospho (STY): 0%]DEDGEDAEDDDEDDS[Phospho (STY): 100%]EEEDEY[Phospho (STY): 0%]MR_	1	2;17;23	0;1;0	0	103190	[XP_002404564.1 Annotation: vasa intronic protein, putative]
c22377.graph_c0|m.3991	_KKVS[Phospho (STY)]DEDGEDAEDDDEDDS[Phospho (STY)]EEEDEYMR_	_KKVS[+80]DEDGEDAEDDDEDDS[+80]EEEDEYMR_	_KKVS[Phospho (STY): 99.9%]DEDGEDAEDDDEDDS[Phospho (STY): 99.9%]EEEDEY[Phospho (STY): 0.1%]MR_	0.999415	4;19;25	1;1;0	0	4703.29	[XP_002404564.1 Annotation: vasa intronic protein, putative]
c26793.graph_c0|m.6015	_DLQS[Phospho (STY)]EDEGDGGDSVAVGR_	_DLQS[+80]EDEGDGGDSVAVGR_	_DLQS[Phospho (STY): 100%]EDEGDGGDS[Phospho (STY): 0%]VAVGR_	1	4;13	1;0	0	55667.5	[XP_013779774.1 Annotation: RRP12-like protein isoform X2]
c27897.graph_c0|m.6604	_APS[Phospho (STY)]PGEAIQR_	_APS[+80]PGEAIQR_	_APS[Phospho (STY): 100%]PGEAIQR_	1	3	1	0	268787	[AAS59855.1 Annotation: KOG1656-like protein]
c28960.graph_c0|m.7231	_NEDES[Phospho (STY)]KEQGVGM[Oxidation (M)]QTPQR_	_NEDES[+80]KEQGVGM[+16]QTPQR_	_NEDES[Phospho (STY): 100%]KEQGVGM[Oxidation (M): 100%]QT[Phospho (STY): 0%]PQR_	1	5;14	1;0	0		[XP_009024116.1 Annotation: hypothetical protein HELRODRAFT_177705]
c28960.graph_c0|m.7231	_RNEDES[Phospho (STY)]KEQGVGM[Oxidation (M)]QTPQR_	_RNEDES[+80]KEQGVGM[+16]QTPQR_	_RNEDES[Phospho (STY): 100%]KEQGVGM[Oxidation (M): 100%]QT[Phospho (STY): 0%]PQR_	1	6;15	1;0	0	26866.6	[XP_009024116.1 Annotation: hypothetical protein HELRODRAFT_177705]
c32539.graph_c0|m.9632	_LVFS[Phospho (STY)]DEDEAGGGGR_	_LVFS[+80]DEDEAGGGGR_	_LVFS[Phospho (STY): 100%]DEDEAGGGGR_	1	4	1	0	139125	[XP_022245812.1 Annotation: protein PRRC2C-like isoform X2]
c32631.graph_c0|m.9730	_TDVSSELPAS[Phospho (STY)]PSDVR_	_TDVSSELPAS[+80]PSDVR_	_T[Phospho (STY): 0%]DVS[Phospho (STY): 0%]S[Phospho (STY): 0%]ELPAS[Phospho (STY): 90.9%]PS[Phospho (STY): 9.1%]DVR_	0.908587	1;4;5;10;12	0;0;0;0.91;0.09	0	90564.4	[XP_002403299.1 Annotation: conserved hypothetical protein]
c32761.graph_c0|m.9875	_SKPGSGPEAKPPPAASAGASAANAGDS[Phospho (STY)]DDDEPASK_	_SKPGSGPEAKPPPAASAGASAANAGDS[+80]DDDEPASK_	_S[Phospho (STY): 0%]KPGS[Phospho (STY): 0%]GPEAKPPPAAS[Phospho (STY): 0%]AGAS[Phospho (STY): 0%]AANAGDS[Phospho (STY): 100%]DDDEPAS[Phospho (STY): 0%]K_	1	1;5;16;20;27;34	0;0;0;0;1;0	0	39003.2	[XP_002399267.1 Annotation: proteophosphoglycan, putative]
c32912.graph_c0|m.10008	_S[Phospho (STY)]PPPASGYSWGAGYGSSDR_	_S[+80]PPPASGYSWGAGYGSSDR_	_S[Phospho (STY): 100%]PPPAS[Phospho (STY): 0%]GY[Phospho (STY): 0%]S[Phospho (STY): 0%]WGAGY[Phospho (STY): 0%]GS[Phospho (STY): 0%]S[Phospho (STY): 0%]DR_	1	1;6;8;9;14;16;17	1;0;0;0;0;0;0	0	796642	[DAA34558.1 Annotation: TPA_exp: RNA-binding protein LARK]
c32962.graph_c1|m.10060	_KDAEEQTHPPPS[Phospho (STY)]PSAS[Phospho (STY)]PPPQQPDR_	_KDAEEQTHPPPS[+80]PSAS[+80]PPPQQPDR_	_KDAEEQT[Phospho (STY): 0%]HPPPS[Phospho (STY): 93.8%]PS[Phospho (STY): 6.4%]AS[Phospho (STY): 99.7%]PPPQQPDR_	0.938393	7;12;14;16	0;0.94;0.06;1	0	128138	[XP_015911206.1 Annotation: actin-binding LIM protein 1-like isoform X3]
c34183.graph_c0|m.11316	_SNKEDGYDS[Phospho (STY)]DDFM_	_SNKEDGYDS[+80]DDFM_	_S[Phospho (STY): 0%]NKEDGY[Phospho (STY): 0%]DS[Phospho (STY): 100%]DDFM_	0.999997	1;7;9	0;0;1	0	29955.8	[XP_002413268.1 Annotation: coiled-coil domain-containing protein, putative]
c34223.graph_c0|m.11358	_TPS[Phospho (STY)]FLKK_	_TPS[+80]FLKK_	_T[Phospho (STY): 0%]PS[Phospho (STY): 100%]FLKK_	1	1;3	0;1	0	16850.4	[XP_002433336.1 Annotation: protein hu-li tai shao, putative]
c34225.graph_c0|m.11370	_[Acetyl (Protein N-term)]SENNPDS[Phospho (STY)]EMEEPTAQETK_	_[+42]SENNPDS[+80]EMEEPTAQETK_	_S[Phospho (STY): 0%]ENNPDS[Phospho (STY): 100%]EMEEPT[Phospho (STY): 0%]AQET[Phospho (STY): 0%]K_	1	1;7;13;17	0;1;0;0	0	450046	[XP_002408128.1 Annotation: conserved hypothetical protein]
c34582.graph_c0|m.11790	_LEQPPS[Phospho (STY)]APPS[Phospho (STY)]PR_	_LEQPPS[+80]APPS[+80]PR_	_LEQPPS[Phospho (STY): 100%]APPS[Phospho (STY): 100%]PR_	1	6;10	1;1	0	111178	[XP_013776550.1 Annotation: coiled-coil domain-containing protein 6-like]
c34582.graph_c0|m.11790	_LEQPPSAPPS[Phospho (STY)]PR_	_LEQPPSAPPS[+80]PR_	_LEQPPS[Phospho (STY): 0%]APPS[Phospho (STY): 100%]PR_	0.999999	6;10	0;1	0	71937.2	[XP_013776550.1 Annotation: coiled-coil domain-containing protein 6-like]
c34674.graph_c0|m.11879	_[Acetyl (Protein N-term)]AS[Phospho (STY)]DYDEPISDEEK_	_[+42]AS[+80]DYDEPISDEEK_	_AS[Phospho (STY): 100%]DY[Phospho (STY): 0%]DEPIS[Phospho (STY): 0%]DEEK_	0.999952	2;4;9	1;0;0	0	123006	[XP_013772203.1 Annotation: F-actin-capping protein subunit alpha-like]
c34674.graph_c0|m.11879	_[Acetyl (Protein N-term)]ASDYDEPIS[Phospho (STY)]DEEK_	_[+42]ASDYDEPIS[+80]DEEK_	_AS[Phospho (STY): 0%]DY[Phospho (STY): 0%]DEPIS[Phospho (STY): 100%]DEEK_	0.999934	2;4;9	0;0;1	0	46353.1	[XP_013772203.1 Annotation: F-actin-capping protein subunit alpha-like]
c34728.graph_c0|m.11972	_NS[Phospho (STY)]PVART[Phospho (STY)]PPK_	_NS[+80]PVART[+80]PPK_	_NS[Phospho (STY): 100%]PVART[Phospho (STY): 100%]PPK_	1	2;7	1;1	0	175889	[BAM28764.1 Annotation: eukaryotic translation initiation factor 4E binding protein]
c34847.graph_c0|m.12133	_VGT[Phospho (STY)]PDAHPR_	_VGT[+80]PDAHPR_	_VGT[Phospho (STY): 100%]PDAHPR_	1	3	1	0	71310.6	[XP_002415000.1 Annotation: quinone oxidoreductase, putative]
c34847.graph_c0|m.12133	_APVPSGESTDT[Phospho (STY)]EKDAK_	_APVPSGESTDT[+80]EKDAK_	_APVPS[Phospho (STY): 0%]GES[Phospho (STY): 1.2%]T[Phospho (STY): 6%]DT[Phospho (STY): 92.9%]EKDAK_	0.92854	5;8;9;11	0;0.01;0.06;0.93	0	21598.8	[XP_002415000.1 Annotation: quinone oxidoreductase, putative]
c34926.graph_c0|m.12239	_REPS[Phospho (STY)]DDGLGDGEAPNK_	_REPS[+80]DDGLGDGEAPNK_	_REPS[Phospho (STY): 100%]DDGLGDGEAPNK_	1	4	1	0	191583	[KFM59260.1 Annotation: Heterogeneous nuclear ribonucleoprotein K, partial]
c34963.graph_c0|m.12282	_SMVHQSS[Phospho (STY)]TESNDSTR_	_SMVHQSS[+80]TESNDSTR_	_S[Phospho (STY): 0%]MVHQS[Phospho (STY): 0.6%]S[Phospho (STY): 98.6%]T[Phospho (STY): 0.8%]ES[Phospho (STY): 0%]NDS[Phospho (STY): 0%]T[Phospho (STY): 0%]R_	0.985922	1;6;7;8;10;13;14	0;0.01;0.99;0.01;0;0;0	0	96955.9	[XP_002408828.1 Annotation: hypothetical protein IscW_ISCW020576]
c35450.graph_c0|m.12903	_SASAPDQS[Phospho (STY)]PVVVR_	_SASAPDQS[+80]PVVVR_	_S[Phospho (STY): 0%]AS[Phospho (STY): 0%]APDQS[Phospho (STY): 100%]PVVVR_	1	1;3;8	0;0;1	0	383675	[XP_002401003.1 Annotation: adenosine diphosphatase, putative]
c35619.graph_c0|m.13140	_ASS[Phospho (STY)]PEVITEEPKPK_	_ASS[+80]PEVITEEPKPK_	_AS[Phospho (STY): 2.7%]S[Phospho (STY): 97.3%]PEVIT[Phospho (STY): 0%]EEPKPK_	0.973365	2;3;8	0.03;0.97;0	0	32381.7	[XP_013783414.1 Annotation: non-homologous end-joining factor 1-like isoform X1]
c35705.graph_c0|m.13297	_RSS[Phospho (STY)]AAS[Phospho (STY)]LNEALEM[Oxidation (M)]R_	_RSS[+80]AAS[+80]LNEALEM[+16]R_	_RS[Phospho (STY): 1.2%]S[Phospho (STY): 98.8%]AAS[Phospho (STY): 100%]LNEALEM[Oxidation (M): 100%]R_	0.98772	2;3;6	0.01;0.99;1	0	28036.4	[ADM63066.1 Annotation: misexpression suppressor of KSR]
c35705.graph_c0|m.13297	_S[Phospho (STY)]SAASLNEALEM[Oxidation (M)]R_	_S[+80]SAASLNEALEM[+16]R_	_S[Phospho (STY): 75.4%]S[Phospho (STY): 24.6%]AAS[Phospho (STY): 0%]LNEALEM[Oxidation (M): 100%]R_	0.753559	1;2;5	0.75;0.25;0	0	55772.1	[ADM63066.1 Annotation: misexpression suppressor of KSR]
c35705.graph_c0|m.13297	_SLS[Phospho (STY)]RSDSYTQEDR_	_SLS[+80]RSDSYTQEDR_	_S[Phospho (STY): 3.7%]LS[Phospho (STY): 96.1%]RS[Phospho (STY): 0.2%]DS[Phospho (STY): 0%]Y[Phospho (STY): 0%]T[Phospho (STY): 0%]QEDR_	0.961256	1;3;5;7;8;9	0.04;0.96;0;0;0;0	0	22103.4	[ADM63066.1 Annotation: misexpression suppressor of KSR]
c35799.graph_c0|m.13449	_TTPLPSPAAAHSS[Phospho (STY)]PGGQAQQQGPR_	_TTPLPSPAAAHSS[+80]PGGQAQQQGPR_	_T[Phospho (STY): 0%]T[Phospho (STY): 0%]PLPS[Phospho (STY): 0%]PAAAHS[Phospho (STY): 16.2%]S[Phospho (STY): 83.8%]PGGQAQQQGPR_	0.837952	1;2;6;12;13	0;0;0;0.16;0.84	0	140354	[XP_002399295.1 Annotation: signal recognition particle protein, putative]
c35943.graph_c0|m.13639	_SITALAVS[Phospho (STY)]PNR_	_SITALAVS[+80]PNR_	_S[Phospho (STY): 0%]IT[Phospho (STY): 0%]ALAVS[Phospho (STY): 100%]PNR_	0.999993	1;3;8	0;0;1	0	19982.8	[XP_023224822.1 Annotation: actin-interacting protein 1-like]
c36216.graph_c0|m.14043	_STGPPHYKDDDDS[Phospho (STY)]GNGES_	_STGPPHYKDDDDS[+80]GNGES_	_S[Phospho (STY): 0%]T[Phospho (STY): 0%]GPPHY[Phospho (STY): 0%]KDDDDS[Phospho (STY): 100%]GNGES[Phospho (STY): 0%]_	0.999578	1;2;7;13;18	0;0;0;1;0	0	5646.74	[XP_002401731.1 Annotation: ubiquitin protein ligase, putative]
c36235.graph_c0|m.14081	_VFEGNS[Phospho (STY)]AADVR_	_VFEGNS[+80]AADVR_	_VFEGNS[Phospho (STY): 100%]AADVR_	1	6	1	0	32923.3	[XP_002409748.1 Annotation: heat shock protein 20.5, putative]
c36268.graph_c0|m.14134	_GLSSGQRT[Phospho (STY)]PDS[Phospho (STY)]LDTPR_	_GLSSGQRT[+80]PDS[+80]LDTPR_	_GLS[Phospho (STY): 0.3%]S[Phospho (STY): 7.9%]GQRT[Phospho (STY): 99%]PDS[Phospho (STY): 92.9%]LDT[Phospho (STY): 0.1%]PR_	0.928733	3;4;8;11;14	0;0.08;0.99;0.93;0	0	14934.4	[XP_002405222.1 Annotation: microtubule-associated protein 1S, putative]
c36268.graph_c0|m.14134	_VEVLAHS[Phospho (STY)]GDESSGSK_	_VEVLAHS[+80]GDESSGSK_	_VEVLAHS[Phospho (STY): 100%]GDES[Phospho (STY): 0%]S[Phospho (STY): 0%]GS[Phospho (STY): 0%]K_	0.999571	7;11;12;14	1;0;0;0	0	23547.8	[XP_002405222.1 Annotation: microtubule-associated protein 1S, putative]
c36322.graph_c0|m.14251	_GDES[Phospho (STY)]AEDLPAPTR_	_GDES[+80]AEDLPAPTR_	_GDES[Phospho (STY): 100%]AEDLPAPT[Phospho (STY): 0%]R_	0.999985	4;12	1;0	0	21236.4	[XP_002408079.1 Annotation: conserved hypothetical protein]
c36635.graph_c0|m.14789	_GLKPSGDGQAAAPKS[Phospho (STY)]PE_	_GLKPSGDGQAAAPKS[+80]PE_	_GLKPS[Phospho (STY): 0%]GDGQAAAPKS[Phospho (STY): 100%]PE_	1	5;15	0;1	0	358966	[AAV63542.1 Annotation: fed tick salivary protein 8]
c36695.graph_c0|m.14858	_S[Phospho (STY)]PGPHS[Phospho (STY)]PASTPTTPK_	_S[+80]PGPHS[+80]PASTPTTPK_	_S[Phospho (STY): 100%]PGPHS[Phospho (STY): 99.3%]PAS[Phospho (STY): 0.7%]T[Phospho (STY): 0%]PT[Phospho (STY): 0%]T[Phospho (STY): 0%]PK_	0.992976	1;6;9;10;12;13	1;0.99;0.01;0;0;0	0	47612.2	[XP_002409198.1 Annotation: PDZ domain protein]
c36695.graph_c0|m.14858	_SPGPHS[Phospho (STY)]PAS[Phospho (STY)]TPTTPK_	_SPGPHS[+80]PAS[+80]TPTTPK_	_S[Phospho (STY): 0.1%]PGPHS[Phospho (STY): 100%]PAS[Phospho (STY): 99.6%]T[Phospho (STY): 0.3%]PT[Phospho (STY): 0%]T[Phospho (STY): 0%]PK_	0.9962	1;6;9;10;12;13	0;1;1;0;0;0	0	13676.9	[XP_002409198.1 Annotation: PDZ domain protein]
c36695.graph_c0|m.14858	_NS[Phospho (STY)]GNNLSLLVQR_	_NS[+80]GNNLSLLVQR_	_NS[Phospho (STY): 99.2%]GNNLS[Phospho (STY): 0.8%]LLVQR_	0.992159	2;7	0.99;0.01	0	6405.12	[XP_002409198.1 Annotation: PDZ domain protein]
c36737.graph_c0|m.14929	_QSGDGEENPVS[Phospho (STY)]PQAQATR_	_QSGDGEENPVS[+80]PQAQATR_	_QS[Phospho (STY): 0%]GDGEENPVS[Phospho (STY): 100%]PQAQAT[Phospho (STY): 0%]R_	1	2;11;17	0;1;0	0	51311.1	[XP_002404600.1 Annotation: peptidyl-tRNA hydrolase, putative]
c36829.graph_c0|m.15082	_KAEGSAAS[Phospho (STY)]GDGDES[Phospho (STY)]RDYDAETQK_	_KAEGSAAS[+80]GDGDES[+80]RDYDAETQK_	_KAEGS[Phospho (STY): 0%]AAS[Phospho (STY): 100%]GDGDES[Phospho (STY): 100%]RDY[Phospho (STY): 0%]DAET[Phospho (STY): 0%]QK_	0.999999	5;8;14;17;21	0;1;1;0;0	0	21499.5	[XP_002411702.1 Annotation: DNA replication factor/protein phosphatase inhibitor SET/SPR-2, putative]
c36840.graph_c0|m.15115	_LIASGDAS[Phospho (STY)]PVLPAATR_	_LIASGDAS[+80]PVLPAATR_	_LIAS[Phospho (STY): 0%]GDAS[Phospho (STY): 100%]PVLPAAT[Phospho (STY): 0%]R_	0.999992	4;8;15	0;1;0	0	49211	[XP_002408251.1 Annotation: programmed cell death-involved protein, putative]
c37032.graph_c0|m.15427	_LQTEDDDDDDLS[Phospho (STY)]EDDNHLR_	_LQTEDDDDDDLS[+80]EDDNHLR_	_LQT[Phospho (STY): 0%]EDDDDDDLS[Phospho (STY): 100%]EDDNHLR_	1	3;12	0;1	0	15724.8	[XP_002412401.1 Annotation: butyrate induced transcript, putative]
c37050.graph_c0|m.15469	_SLS[Phospho (STY)]NASPLGR_	_SLS[+80]NASPLGR_	_S[Phospho (STY): 0%]LS[Phospho (STY): 100%]NAS[Phospho (STY): 0%]PLGR_	0.99988	1;3;6	0;1;0	0	37501.2	[XP_002399940.1 Annotation: short chain alcohol dehydrogenase, putative]
c37074.graph_c0|m.15526	_PQT[Phospho (STY)]PQASPQEDQEK_	_PQT[+80]PQASPQEDQEK_	_PQT[Phospho (STY): 99.9%]PQAS[Phospho (STY): 0.1%]PQEDQEK_	0.999343	3;7	1;0	0	9079.79	[XP_002416036.1 Annotation: vacuolar sorting protein, putative]
c37122.graph_c0|m.15593	_RQS[Phospho (STY)]YAGQSLSQDSAAGQLK_	_RQS[+80]YAGQSLSQDSAAGQLK_	_RQS[Phospho (STY): 99.7%]Y[Phospho (STY): 0.3%]AGQS[Phospho (STY): 0%]LS[Phospho (STY): 0%]QDS[Phospho (STY): 0%]AAGQLK_	0.996743	3;4;8;10;13	1;0;0;0;0	0	20334.2	[XP_002409548.1 Annotation: Mid1-interacting protein, putative]
c37157.graph_c0|m.15634	_AEAFS[Phospho (STY)]MENIR_	_AEAFS[+80]MENIR_	_AEAFS[Phospho (STY): 100%]MENIR_	1	5	1	0	15376.3	[DAA34782.1 Annotation: TPA_inf: hypothetical conserved protein 916]
c37223.graph_c0|m.15735	_QLS[Phospho (STY)]RPGGGGVAELR_	_QLS[+80]RPGGGGVAELR_	_QLS[Phospho (STY): 100%]RPGGGGVAELR_	1	3	1	0	48166.9	[XP_002410673.1 Annotation: alpha-B-crystallin, putative]
c37339.graph_c0|m.15955	_[Acetyl (Protein N-term)]GS[Phospho (STY)]PSVQMDTSNTGR_	_[+42]GS[+80]PSVQMDTSNTGR_	_GS[Phospho (STY): 99.5%]PS[Phospho (STY): 0.4%]VQMDT[Phospho (STY): 0%]S[Phospho (STY): 0%]NT[Phospho (STY): 0%]GR_	0.995212	2;4;9;10;12	1;0;0;0;0	0	17152.1	[XP_013777505.1 Annotation: exosome complex component RRP46-like]
c37339.graph_c0|m.15955	_ELKPVGGGDS[Phospho (STY)]DAD_	_ELKPVGGGDS[+80]DAD_	_ELKPVGGGDS[Phospho (STY): 100%]DAD_	1	10	1	0	8742.22	[XP_013777505.1 Annotation: exosome complex component RRP46-like]
c37757.graph_c0|m.16748	_S[Phospho (STY)]PQPQQPGAGVDPGTPR_	_S[+80]PQPQQPGAGVDPGTPR_	_S[Phospho (STY): 100%]PQPQQPGAGVDPGT[Phospho (STY): 0%]PR_	1	1;15	1;0	0	66198.2	[XP_002408092.1 Annotation: conserved hypothetical protein]
c37757.graph_c0|m.16748	_SPQPQQPGAGVDPGT[Phospho (STY)]PR_	_SPQPQQPGAGVDPGT[+80]PR_	_S[Phospho (STY): 0%]PQPQQPGAGVDPGT[Phospho (STY): 100%]PR_	1	1;15	0;1	0	13785.5	[XP_002408092.1 Annotation: conserved hypothetical protein]
c37888.graph_c0|m.16985	_DADSKS[Phospho (STY)]PAQS[Phospho (STY)]PTHPPASATPATR_	_DADSKS[+80]PAQS[+80]PTHPPASATPATR_	_DADS[Phospho (STY): 1.2%]KS[Phospho (STY): 98.8%]PAQS[Phospho (STY): 99.9%]PT[Phospho (STY): 0.1%]HPPAS[Phospho (STY): 0%]AT[Phospho (STY): 0%]PAT[Phospho (STY): 0%]R_	0.987945	4;6;10;12;17;19;22	0.01;0.99;1;0;0;0;0	0	32466.1	[XP_002412111.1 Annotation: nucleotide excision repair factor NEF2, RAD23 component, putative]
c37925.graph_c0|m.17076	_ASILNDKS[Phospho (STY)]AELDAER_	_ASILNDKS[+80]AELDAER_	_AS[Phospho (STY): 0%]ILNDKS[Phospho (STY): 100%]AELDAER_	1	2;8	0;1	0	1.21856e+06	[XP_002413686.1 Annotation: matricellular protein osteonectin/SPARC/BM-40, putative]
c37950.graph_c0|m.17120	_NPS[Phospho (STY)]PPPELVEAEK_	_NPS[+80]PPPELVEAEK_	_NPS[Phospho (STY): 100%]PPPELVEAEK_	1	3	1	0	132306	[XP_002399457.1 Annotation: hypothetical protein IscW_ISCW002577]
c37984.graph_c0|m.17176	_SRS[Phospho (STY)]PLGAQSGYN_	_SRS[+80]PLGAQSGYN_	_S[Phospho (STY): 0.1%]RS[Phospho (STY): 99.9%]PLGAQS[Phospho (STY): 0%]GY[Phospho (STY): 0%]N_	0.999175	1;3;9;11	0;1;0;0	0	416824	[XP_002410067.1 Annotation: alternative splicing factor SRp20/9G8, putative]
c37984.graph_c0|m.17176	_YRS[Phospho (STY)]RS[Phospho (STY)]PLGAQSGYN_	_YRS[+80]RS[+80]PLGAQSGYN_	_Y[Phospho (STY): 0%]RS[Phospho (STY): 100%]RS[Phospho (STY): 100%]PLGAQS[Phospho (STY): 0%]GY[Phospho (STY): 0%]N_	1	1;3;5;11;13	0;1;1;0;0	0	6104.25	[XP_002410067.1 Annotation: alternative splicing factor SRp20/9G8, putative]
c38171.graph_c0|m.17577	_TLSTLSSS[Phospho (STY)]PR_	_TLSTLSSS[+80]PR_	_T[Phospho (STY): 0%]LS[Phospho (STY): 0%]T[Phospho (STY): 0%]LS[Phospho (STY): 0%]S[Phospho (STY): 0.9%]S[Phospho (STY): 99.1%]PR_	0.990838	1;3;4;6;7;8	0;0;0;0;0.01;0.99	0	60343.6	[XP_002414523.1 Annotation: crystallin, alpha B, putative]
c38456.graph_c0|m.18130	_LLKPGEEPTDYS[Phospho (STY)]DEEESGAEPASK_	_LLKPGEEPTDYS[+80]DEEESGAEPASK_	_LLKPGEEPT[Phospho (STY): 0%]DY[Phospho (STY): 0%]S[Phospho (STY): 100%]DEEES[Phospho (STY): 0%]GAEPAS[Phospho (STY): 0%]K_	1	9;11;12;17;23	0;0;1;0;0	0	382002	[XP_002435177.1 Annotation: steroid membrane receptor Hpr6.6/25-Dx, putative]
c38456.graph_c0|m.18130	_LLKPGEEPTDY[Phospho (STY)]SDEEESGAEPASK_	_LLKPGEEPTDY[+80]SDEEESGAEPASK_	_LLKPGEEPT[Phospho (STY): 1.2%]DY[Phospho (STY): 94.8%]S[Phospho (STY): 4%]DEEES[Phospho (STY): 0%]GAEPAS[Phospho (STY): 0%]K_	0.947727	9;11;12;17;23	0.01;0.95;0.04;0;0	0	54942.3	[XP_002435177.1 Annotation: steroid membrane receptor Hpr6.6/25-Dx, putative]
c38467.graph_c0|m.18148	_EVVS[Phospho (STY)]PTEEPQVAPR_	_EVVS[+80]PTEEPQVAPR_	_EVVS[Phospho (STY): 100%]PT[Phospho (STY): 0%]EEPQVAPR_	1	4;6	1;0	0	166635	[XP_015378849.1 Annotation: PREDICTED: uncharacterized protein C14orf119]
c38583.graph_c0|m.18413	_EDS[Phospho (STY)]LTTPPLEQR_	_EDS[+80]LTTPPLEQR_	_EDS[Phospho (STY): 99.7%]LT[Phospho (STY): 0.1%]T[Phospho (STY): 0.1%]PPLEQR_	0.997016	3;5;6	1;0;0	0	40728.8	[XP_002436201.1 Annotation: exocyst complex component, putative]
c38605.graph_c0|m.18452	_IAVDT[Phospho (STY)]DDEDGEAPR_	_IAVDT[+80]DDEDGEAPR_	_IAVDT[Phospho (STY): 100%]DDEDGEAPR_	1	5	1	0	58863.5	[XP_002416064.1 Annotation: NMD protein affecting ribosome stability and mRNA decay, putative]
c38661.graph_c1|m.18572	_VVPVS[Phospho (STY)]PPAGGGPVWR_	_VVPVS[+80]PPAGGGPVWR_	_VVPVS[Phospho (STY): 100%]PPAGGGPVWR_	1	5	1	0	187701	[XP_002414642.1 Annotation: hypothetical protein IscW_ISCW014890]
c38947.graph_c0|m.19217	_GQRPGS[Phospho (STY)]QTQDDDGAGSPGSGGGGGGGGQSR_	_GQRPGS[+80]QTQDDDGAGSPGSGGGGGGGGQSR_	_GQRPGS[Phospho (STY): 90.3%]QT[Phospho (STY): 9.7%]QDDDGAGS[Phospho (STY): 0%]PGS[Phospho (STY): 0%]GGGGGGGGQS[Phospho (STY): 0%]R_	0.902649	6;8;16;19;29	0.9;0.1;0;0;0	0	60092.2	[XP_002434890.1 Annotation: PIN domain-containing RNA-binding protein, putative]
c38947.graph_c0|m.19217	_GQRPGSQTQDDDGAGS[Phospho (STY)]PGSGGGGGGGGQSR_	_GQRPGSQTQDDDGAGS[+80]PGSGGGGGGGGQSR_	_GQRPGS[Phospho (STY): 0%]QT[Phospho (STY): 0%]QDDDGAGS[Phospho (STY): 99.9%]PGS[Phospho (STY): 0.1%]GGGGGGGGQS[Phospho (STY): 0%]R_	0.999376	6;8;16;19;29	0;0;1;0;0	0	38140	[XP_002434890.1 Annotation: PIN domain-containing RNA-binding protein, putative]
c38947.graph_c0|m.19217	_SDTEGSQSGLDGEAKES[Phospho (STY)]EGETAVGPER_	_SDTEGSQSGLDGEAKES[+80]EGETAVGPER_	_S[Phospho (STY): 0%]DT[Phospho (STY): 0%]EGS[Phospho (STY): 0%]QS[Phospho (STY): 0%]GLDGEAKES[Phospho (STY): 100%]EGET[Phospho (STY): 0%]AVGPER_	0.999509	1;3;6;8;17;21	0;0;0;0;1;0	0	13699.7	[XP_002434890.1 Annotation: PIN domain-containing RNA-binding protein, putative]
c38947.graph_c0|m.19217	_NSAGGDRAS[Phospho (STY)]LQGEELDR_	_NSAGGDRAS[+80]LQGEELDR_	_NS[Phospho (STY): 0.6%]AGGDRAS[Phospho (STY): 99.4%]LQGEELDR_	0.99427	2;9	0.01;0.99	0	4103.88	[XP_002434890.1 Annotation: PIN domain-containing RNA-binding protein, putative]
c39080.graph_c0|m.19469	_EGSTYIEPEGLEDEHLPK_	_EGSTYIEPEGLEDEHLPK_	_EGSTYIEPEGLEDEHLPK_	NaN			0	11613.2	[ALQ43545.1 Annotation: cathepsin L]
c39091.graph_c0|m.19492	_TSNEDDASDS[Phospho (STY)]DEM[Oxidation (M)]VEPHR_	_TSNEDDASDS[+80]DEM[+16]VEPHR_	_T[Phospho (STY): 0%]S[Phospho (STY): 0%]NEDDAS[Phospho (STY): 4.8%]DS[Phospho (STY): 95.2%]DEM[Oxidation (M): 100%]VEPHR_	0.952087	1;2;8;10	0;0;0.05;0.95	0	138626	[XP_002414082.1 Annotation: superoxide dismutase Cu-Zn, putative]
c39091.graph_c0|m.19492	_PSKTS[Phospho (STY)]NEDDASDS[Phospho (STY)]DEMVEPHR_	_PSKTS[+80]NEDDASDS[+80]DEMVEPHR_	_PS[Phospho (STY): 0%]KT[Phospho (STY): 1.9%]S[Phospho (STY): 98.1%]NEDDAS[Phospho (STY): 0%]DS[Phospho (STY): 100%]DEMVEPHR_	0.981087	2;4;5;11;13	0;0.02;0.98;0;1	0	83391.3	[XP_002414082.1 Annotation: superoxide dismutase Cu-Zn, putative]
c39151.graph_c0|m.19601	_PGS[Phospho (STY)]VPETNLTEGQTR_	_PGS[+80]VPETNLTEGQTR_	_PGS[Phospho (STY): 100%]VPET[Phospho (STY): 0%]NLT[Phospho (STY): 0%]EGQT[Phospho (STY): 0%]R_	0.999951	3;7;10;14	1;0;0;0	0	49883.6	[DAA34682.1 Annotation: TPA_inf: phosphoserine phosphatase]
c39155.graph_c0|m.19609	_STQNTS[Phospho (STY)]IEDLQK_	_STQNTS[+80]IEDLQK_	_S[Phospho (STY): 0%]T[Phospho (STY): 0%]QNT[Phospho (STY): 0%]S[Phospho (STY): 100%]IEDLQK_	0.999959	1;2;5;6	0;0;0;1	0	47097.7	[XP_023227945.1 Annotation: dual specificity mitogen-activated protein kinase kinase 1-like isoform X1]
c39161.graph_c0|m.19621	_SQNAAPLAVGS[Phospho (STY)]AER_	_SQNAAPLAVGS[+80]AER_	_S[Phospho (STY): 0%]QNAAPLAVGS[Phospho (STY): 100%]AER_	1	1;11	0;1	0	70906.1	[DAA34484.1 Annotation: TPA_inf: vesicle coat complex COPII subunit SEC13]
c39325.graph_c0|m.20018	_LS[Phospho (STY)]GEFSGDEGLR_	_LS[+80]GEFSGDEGLR_	_LS[Phospho (STY): 98.1%]GEFS[Phospho (STY): 1.9%]GDEGLR_	0.981056	2;6	0.98;0.02	0	26636.8	[XP_022235977.1 Annotation: F-actin-uncapping protein LRRC16A-like isoform X2]
c39506.graph_c0|m.20487	_ERS[Phospho (STY)]PQGDLPK_	_ERS[+80]PQGDLPK_	_ERS[Phospho (STY): 100%]PQGDLPK_	1	3	1	0	17627.4	[XP_015914937.1 Annotation: uncharacterized protein LOC107445113]
c39511.graph_c0|m.20500	_LRPKEEES[Phospho (STY)]EGS[Phospho (STY)]DEAGPDADR_	_LRPKEEES[+80]EGS[+80]DEAGPDADR_	_LRPKEEES[Phospho (STY): 100%]EGS[Phospho (STY): 100%]DEAGPDADR_	1	8;11	1;1	0	33723.9	[XP_002433514.1 Annotation: hypothetical protein IscW_ISCW000022]
c39865.graph_c1|m.21383	_KM[Oxidation (M)]S[Phospho (STY)]APDDAAAEDEEAPR_	_KM[+16]S[+80]APDDAAAEDEEAPR_	_KM[Oxidation (M): 100%]S[Phospho (STY): 100%]APDDAAAEDEEAPR_	1	3	1	0	14490.5	[XP_013773643.1 Annotation: H/ACA ribonucleoprotein complex subunit 4]
c39933.graph_c0|m.21553	_SKDVDEAVNRPES[Phospho (STY)]EDDVDSK_	_SKDVDEAVNRPES[+80]EDDVDSK_	_S[Phospho (STY): 0%]KDVDEAVNRPES[Phospho (STY): 100%]EDDVDS[Phospho (STY): 0%]K_	1	1;13;19	0;1;0	0	140418	[XP_002414963.1 Annotation: golgi protein, putative]
c40018.graph_c0|m.21745	_VKPDFEES[Phospho (STY)]DNDQNPENK_	_VKPDFEES[+80]DNDQNPENK_	_VKPDFEES[Phospho (STY): 100%]DNDQNPENK_	1	8	1	0	11359.5	[XP_002414953.1 Annotation: secreted protein, putative]
c40027.graph_c0|m.21763	_NVDS[Phospho (STY)]PAAAGSGEAEVAK_	_NVDS[+80]PAAAGSGEAEVAK_	_NVDS[Phospho (STY): 100%]PAAAGS[Phospho (STY): 0%]GEAEVAK_	1	4;10	1;0	0	462268	[XP_022240677.1 Annotation: 26S proteasome non-ATPase regulatory subunit 3-like]
c40093.graph_c0|m.21916	_KVS[Phospho (STY)]AAGADMNIR_	_KVS[+80]AAGADMNIR_	_KVS[Phospho (STY): 100%]AAGADMNIR_	1	3	1	0	12686.8	[XP_023227496.1 Annotation: LOW QUALITY PROTEIN: titin-like]
c40142.graph_c0|m.22056	_APS[Phospho (STY)]PPPQPPK_	_APS[+80]PPPQPPK_	_APS[Phospho (STY): 100%]PPPQPPK_	1	3	1	0	293119	[XP_021003098.1 Annotation: splicing factor 3A subunit 1-like]
c40352.graph_c0|m.22589	_VGSSSSGYNS[Phospho (STY)]DGELR_	_VGSSSSGYNS[+80]DGELR_	_VGS[Phospho (STY): 0%]S[Phospho (STY): 0%]S[Phospho (STY): 0%]S[Phospho (STY): 0%]GY[Phospho (STY): 0%]NS[Phospho (STY): 100%]DGELR_	1	3;4;5;6;8;10	0;0;0;0;0;1	0	83544.3	[XP_002402284.1 Annotation: hypothetical protein IscW_ISCW024474]
c40352.graph_c0|m.22589	_NTGSVFGNSGSGPGS[Phospho (STY)]PQTR_	_NTGSVFGNSGSGPGS[+80]PQTR_	_NT[Phospho (STY): 0%]GS[Phospho (STY): 0%]VFGNS[Phospho (STY): 0%]GS[Phospho (STY): 0%]GPGS[Phospho (STY): 100%]PQT[Phospho (STY): 0%]R_	0.999865	2;4;9;11;15;18	0;0;0;0;1;0	0	59617.8	[XP_002402284.1 Annotation: hypothetical protein IscW_ISCW024474]
c40458.graph_c0|m.22846	_EDSAVLLRS[Phospho (STY)]PVAK_	_EDSAVLLRS[+80]PVAK_	_EDS[Phospho (STY): 0%]AVLLRS[Phospho (STY): 100%]PVAK_	0.999996	3;9	0;1	0	10847.9	[XP_002409600.1 Annotation: hypothetical protein IscW_ISCW020520]
c40509.graph_c0|m.22973	_MPS[Phospho (STY)]PTTSEISVASSSK_	_MPS[+80]PTTSEISVASSSK_	_MPS[Phospho (STY): 100%]PT[Phospho (STY): 0%]T[Phospho (STY): 0%]S[Phospho (STY): 0%]EIS[Phospho (STY): 0%]VAS[Phospho (STY): 0%]S[Phospho (STY): 0%]S[Phospho (STY): 0%]K_	0.99995	3;5;6;7;10;13;14;15	1;0;0;0;0;0;0;0	0	52594.9	[XP_002412939.1 Annotation: histidine ammonia lyase, putative]
c40773.graph_c0|m.23687	_RGGPEELADPEQQNDAGS[Phospho (STY)]DSEDATAK_	_RGGPEELADPEQQNDAGS[+80]DSEDATAK_	_RGGPEELADPEQQNDAGS[Phospho (STY): 100%]DS[Phospho (STY): 0%]EDAT[Phospho (STY): 0%]AK_	0.999919	18;20;24	1;0;0	0	71190	[XP_013794330.1 Annotation: DNA-(apurinic or apyrimidinic site) lyase-like]
c40858.graph_c0|m.23901	_SGS[Phospho (STY)]LEGATVPAK_	_SGS[+80]LEGATVPAK_	_S[Phospho (STY): 1.3%]GS[Phospho (STY): 98.7%]LEGAT[Phospho (STY): 0%]VPAK_	0.98694	1;3;8	0.01;0.99;0	0	136357	[XP_002435694.1 Annotation: munc13-4, putative]
c41003.graph_c0|m.24317	_KLDPETGADGAAPVDGVADAGGS[Phospho (STY)]PQQQR_	_KLDPETGADGAAPVDGVADAGGS[+80]PQQQR_	_KLDPET[Phospho (STY): 0%]GADGAAPVDGVADAGGS[Phospho (STY): 100%]PQQQR_	1	6;23	0;1	0	93889.6	[XP_002411054.1 Annotation: poly(A) polymerase, putative]
c41107.graph_c0|m.24576	_[Acetyl (Protein N-term)]SS[Phospho (STY)]GVTVSNEAK_	_[+42]SS[+80]GVTVSNEAK_	_S[Phospho (STY): 2.5%]S[Phospho (STY): 97.5%]GVT[Phospho (STY): 0%]VS[Phospho (STY): 0%]NEAK_	0.974942	1;2;5;7	0.03;0.97;0;0	0	1.26256e+06	[DAA34587.1 Annotation: TPA_exp: actin depolymerizing factor]
c41114.graph_c0|m.24588	_GNSSGS[Phospho (STY)]LNSLELR_	_GNSSGS[+80]LNSLELR_	_GNS[Phospho (STY): 0%]S[Phospho (STY): 0%]GS[Phospho (STY): 100%]LNS[Phospho (STY): 0%]LELR_	1	3;4;6;9	0;0;1;0	0	104114	[XP_002412475.1 Annotation: fyn-binding protein, putative]
c41269.graph_c0|m.25045	_LEFRGS[Phospho (STY)]EDEVQR_	_LEFRGS[+80]EDEVQR_	_LEFRGS[Phospho (STY): 100%]EDEVQR_	1	6	1	0	21654.2	[XP_002412394.1 Annotation: sorting nexin, putative]
c41286.graph_c0|m.25084	_KAPPEDKHEDGDDGAEES[Phospho (STY)]S[Phospho (STY)]EEEEER_	_KAPPEDKHEDGDDGAEES[+80]S[+80]EEEEER_	_KAPPEDKHEDGDDGAEES[Phospho (STY): 100%]S[Phospho (STY): 100%]EEEEER_	1	18;19	1;1	0	21233.9	[XP_023242970.1 Annotation: protein DEK-like isoform X1]
c41286.graph_c0|m.25086	_KQES[Phospho (STY)]EDEEEEEDEKASTDGK_	_KQES[+80]EDEEEEEDEKASTDGK_	_KQES[Phospho (STY): 100%]EDEEEEEDEKAS[Phospho (STY): 0%]T[Phospho (STY): 0%]DGK_	1	4;16;17	1;0;0	0	10697.8	[XP_002400977.1 Annotation: DEK domain-containing protein, putative]
c41323.graph_c0|m.25195	_TGS[Phospho (STY)]GEISAPAAAAK_	_TGS[+80]GEISAPAAAAK_	_T[Phospho (STY): 0.1%]GS[Phospho (STY): 99.9%]GEIS[Phospho (STY): 0%]APAAAAK_	0.999455	1;3;7	0;1;0	0	68833.9	[XP_021915764.1 Annotation: stromal membrane-associated protein 1 isoform X1]
c41368.graph_c0|m.25324	_WQSSGAQQGEEEAADPSANS[Phospho (STY)]PR_	_WQSSGAQQGEEEAADPSANS[+80]PR_	_WQS[Phospho (STY): 0%]S[Phospho (STY): 0%]GAQQGEEEAADPS[Phospho (STY): 1.5%]ANS[Phospho (STY): 98.5%]PR_	0.984618	3;4;17;20	0;0;0.02;0.98	0	25670.1	[XP_023237663.1 Annotation: cold shock domain-containing protein E1-like]
c41447.graph_c0|m.25559	_LEEEGQS[Phospho (STY)]GEVR_	_LEEEGQS[+80]GEVR_	_LEEEGQS[Phospho (STY): 100%]GEVR_	1	7	1	0	18095.7	[XP_002410082.1 Annotation: conserved hypothetical protein]
c41521.graph_c0|m.25788	_GFS[Phospho (STY)]LDASAR_	_GFS[+80]LDASAR_	_GFS[Phospho (STY): 100%]LDAS[Phospho (STY): 0%]AR_	1	3;7	1;0	0	146174	[XP_002400435.1 Annotation: 5&apos; nucleotidase, putative]
c41521.graph_c0|m.25788	_QAS[Phospho (STY)]LEDVEHETC[Carbamidomethyl (C)]K_	_QAS[+80]LEDVEHETC[+57]K_	_QAS[Phospho (STY): 100%]LEDVEHET[Phospho (STY): 0%]C[Carbamidomethyl (C): 100%]K_	0.999782	3;11	1;0	0	17004.7	[XP_002400435.1 Annotation: 5&apos; nucleotidase, putative]
c41567.graph_c0|m.25903	_TAS[Phospho (STY)]TTEFGPPGDDK_	_TAS[+80]TTEFGPPGDDK_	_T[Phospho (STY): 0%]AS[Phospho (STY): 99.9%]T[Phospho (STY): 0.1%]T[Phospho (STY): 0%]EFGPPGDDK_	0.999367	1;3;4;5	0;1;0;0	0	33570.8	[BAF46861.1 Annotation: glutamine: fructose-6-phosphate aminotransferase]
c41605.graph_c1|m.25992	_ELS[Phospho (STY)]DDEETFHDAR_	_ELS[+80]DDEETFHDAR_	_ELS[Phospho (STY): 100%]DDEET[Phospho (STY): 0%]FHDAR_	0.999898	3;8	1;0	0	11458.5	[XP_002414347.1 Annotation: 26S proteasome regulatory subunit, putative]
c41627.graph_c0|m.26040	_EVS[Phospho (STY)]DDEEEEEKEADKPEADAEK_	_EVS[+80]DDEEEEEKEADKPEADAEK_	_EVS[Phospho (STY): 100%]DDEEEEEKEADKPEADAEK_	1	3	1	0	332281	[ATN32205.1 Annotation: heat shock protein 90]
c41627.graph_c0|m.26040	_IEDVEDDDES[Phospho (STY)]ADKDK_	_IEDVEDDDES[+80]ADKDK_	_IEDVEDDDES[Phospho (STY): 100%]ADKDK_	1	10	1	0	6161.71	[ATN32205.1 Annotation: heat shock protein 90]
c41653.graph_c0|m.26109	_AYS[Phospho (STY)]VGSQVAPTAFR_	_AYS[+80]VGSQVAPTAFR_	_AY[Phospho (STY): 0%]S[Phospho (STY): 100%]VGS[Phospho (STY): 0%]QVAPT[Phospho (STY): 0%]AFR_	1	2;3;6;11	0;1;0;0	0	36798.7	[XP_023220982.1 Annotation: insulin receptor substrate 1-like]
c41681.graph_c0|m.26179	_VELS[Phospho (STY)]EEEEASEVGR_	_VELS[+80]EEEEASEVGR_	_VELS[Phospho (STY): 100%]EEEEAS[Phospho (STY): 0%]EVGR_	1	4;10	1;0	0	34155.2	[XP_002416130.1 Annotation: numb-associated kinase, putative]
c41765.graph_c0|m.26412	_LGS[Phospho (STY)]DGAEASTDAMK_	_LGS[+80]DGAEASTDAMK_	_LGS[Phospho (STY): 100%]DGAEAS[Phospho (STY): 0%]T[Phospho (STY): 0%]DAMK_	0.999984	3;9;10	1;0;0	0	11117	[XP_002401343.1 Annotation: MYCBP, AMY1: C-Myc-binding protein, putative]
c41769.graph_c2|m.26420	_DSLGSSLQS[Phospho (STY)]PPAS[Phospho (STY)]PTK_	_DSLGSSLQS[+80]PPAS[+80]PTK_	_DS[Phospho (STY): 0%]LGS[Phospho (STY): 0%]S[Phospho (STY): 0%]LQS[Phospho (STY): 100%]PPAS[Phospho (STY): 99.9%]PT[Phospho (STY): 0.1%]K_	0.999332	2;5;6;9;13;15	0;0;0;1;1;0	0	54725.7	[XP_002411505.1 Annotation: hypothetical protein IscW_ISCW011802]
c41821.graph_c0|m.26585	_AEEDGSLASQPDDSNDVDSAS[Phospho (STY)]PEPGR_	_AEEDGSLASQPDDSNDVDSAS[+80]PEPGR_	_AEEDGS[Phospho (STY): 0%]LAS[Phospho (STY): 0%]QPDDS[Phospho (STY): 0%]NDVDS[Phospho (STY): 0.8%]AS[Phospho (STY): 99.2%]PEPGR_	0.991621	6;9;14;19;21	0;0;0;0.01;0.99	0	12977	[XP_002405649.1 Annotation: hypothetical protein IscW_ISCW001691]
c41852.graph_c0|m.26675	_PGT[Phospho (STY)]PPLDVER_	_PGT[+80]PPLDVER_	_PGT[Phospho (STY): 100%]PPLDVER_	1	3	1	0	15169.8	[XP_013775324.1 Annotation: putative oxidoreductase GLYR1 homolog]
c42029.graph_c1|m.27172	_SSTSSS[Phospho (STY)]PRDS[Phospho (STY)]PVFAR_	_SSTSSS[+80]PRDS[+80]PVFAR_	_S[Phospho (STY): 0%]S[Phospho (STY): 0%]T[Phospho (STY): 0%]S[Phospho (STY): 0.2%]S[Phospho (STY): 1%]S[Phospho (STY): 98.7%]PRDS[Phospho (STY): 100%]PVFAR_	0.987394	1;2;3;4;5;6;10	0;0;0;0;0.01;0.99;1	0	78670.3	[XP_002433612.1 Annotation: PDZ domain-containing protein, putative]
c42029.graph_c1|m.27172	_SSTSS[Phospho (STY)]S[Phospho (STY)]PRDSPVFAR_	_SSTSS[+80]S[+80]PRDSPVFAR_	_S[Phospho (STY): 0.1%]S[Phospho (STY): 0.1%]T[Phospho (STY): 25.4%]S[Phospho (STY): 17%]S[Phospho (STY): 77.6%]S[Phospho (STY): 79.9%]PRDS[Phospho (STY): 0%]PVFAR_	0.775692	1;2;3;4;5;6;10	0;0;0.25;0.17;0.78;0.8;0	0	76895.9	[XP_002433612.1 Annotation: PDZ domain-containing protein, putative]
c42113.graph_c0|m.27421	_GDLSPYDDS[Phospho (STY)]QEERPR_	_GDLSPYDDS[+80]QEERPR_	_GDLS[Phospho (STY): 0%]PY[Phospho (STY): 0%]DDS[Phospho (STY): 100%]QEERPR_	0.999998	4;6;9	0;0;1	0	87311.6	[XP_002411441.1 Annotation: conserved hypothetical protein]
c42113.graph_c0|m.27421	_LASGRTS[Phospho (STY)]S[Phospho (STY)]EESVAAR_	_LASGRTS[+80]S[+80]EESVAAR_	_LAS[Phospho (STY): 0%]GRT[Phospho (STY): 0.1%]S[Phospho (STY): 99.9%]S[Phospho (STY): 100%]EES[Phospho (STY): 0%]VAAR_	0.999186	3;6;7;8;11	0;0;1;1;0	0	51299.7	[XP_002411441.1 Annotation: conserved hypothetical protein]
c42202.graph_c0|m.27710	_PAPPS[Phospho (STY)]PGGPR_	_PAPPS[+80]PGGPR_	_PAPPS[Phospho (STY): 100%]PGGPR_	1	5	1	0	375602	[XP_002434810.1 Annotation: dynamin, putative]
c42301.graph_c0|m.27987	_EANHS[Phospho (STY)]PPHS[Phospho (STY)]PPPSQPPAK_	_EANHS[+80]PPHS[+80]PPPSQPPAK_	_EANHS[Phospho (STY): 100%]PPHS[Phospho (STY): 100%]PPPS[Phospho (STY): 0%]QPPAK_	0.999997	5;9;13	1;1;0	0	26170.3	[XP_002412221.1 Annotation: kinectin, putative]
c42343.graph_c0|m.28126	_T[Phospho (STY)]PDPGDFVQSR_	_T[+80]PDPGDFVQSR_	_T[Phospho (STY): 100%]PDPGDFVQS[Phospho (STY): 0%]R_	1	1;10	1;0	0	182980	[XP_002404227.1 Annotation: hypothetical protein IscW_ISCW020890]
c42520.graph_c0|m.28653	_AFLDGPAS[Phospho (STY)]PPTPR_	_AFLDGPAS[+80]PPTPR_	_AFLDGPAS[Phospho (STY): 100%]PPT[Phospho (STY): 0%]PR_	0.999999	8;11	1;0	0	689108	[XP_002407362.1 Annotation: Paxillin, putative]
c42599.graph_c0|m.28892	_KPIQQQS[Phospho (STY)]QPQPDQAAGDSTK_	_KPIQQQS[+80]QPQPDQAAGDSTK_	_KPIQQQS[Phospho (STY): 100%]QPQPDQAAGDS[Phospho (STY): 0%]T[Phospho (STY): 0%]K_	1	7;18;19	1;0;0	0	28805.3	[XP_002435849.1 Annotation: H(beta)58 protein, putative]
c42608.graph_c0|m.28912	_AAPNANAYAFS[Phospho (STY)]DDEEEAKR_	_AAPNANAYAFS[+80]DDEEEAKR_	_AAPNANAY[Phospho (STY): 0%]AFS[Phospho (STY): 100%]DDEEEAKR_	1	8;11	0;1	0	178280	[XP_021003162.1 Annotation: eukaryotic translation initiation factor 3 subunit C]
c42722.graph_c0|m.29304	_S[Phospho (STY)]PTGLKEEDDESSMEVTQGTSAGPSR_	_S[+80]PTGLKEEDDESSMEVTQGTSAGPSR_	_S[Phospho (STY): 91.1%]PT[Phospho (STY): 8.9%]GLKEEDDES[Phospho (STY): 0%]S[Phospho (STY): 0%]MEVT[Phospho (STY): 0%]QGT[Phospho (STY): 0%]S[Phospho (STY): 0%]AGPS[Phospho (STY): 0%]R_	0.911147	1;3;12;13;17;20;21;25	0.91;0.09;0;0;0;0;0;0	0	39251.9	[XP_002408720.1 Annotation: zinc finger protein, putative]
c42775.graph_c0|m.29446	_SGDS[Phospho (STY)]DYEDDIKPAK_	_SGDS[+80]DYEDDIKPAK_	_S[Phospho (STY): 23.3%]GDS[Phospho (STY): 76.7%]DY[Phospho (STY): 0%]EDDIKPAK_	0.767184	1;4;6	0.23;0.77;0	0	52384.5	[XP_015914810.1 Annotation: DNA topoisomerase I, mitochondrial-like]
c42870.graph_c0|m.29738	_TQIINHIGS[Phospho (STY)]K_	_TQIINHIGS[+80]K_	_T[Phospho (STY): 0%]QIINHIGS[Phospho (STY): 100%]K_	1	1;9	0;1	0	26205.9	[XP_018496619.1 Annotation: PREDICTED: X-linked retinitis pigmentosa GTPase regulator]
c42870.graph_c0|m.29738	_HVDSDVS[Phospho (STY)]DDDNSEMSVLNK_	_HVDSDVS[+80]DDDNSEMSVLNK_	_HVDS[Phospho (STY): 4%]DVS[Phospho (STY): 96%]DDDNS[Phospho (STY): 0%]EMS[Phospho (STY): 0%]VLNK_	0.960245	4;7;12;15	0.04;0.96;0;0	0	10316.8	[XP_018496619.1 Annotation: PREDICTED: X-linked retinitis pigmentosa GTPase regulator]
c42897.graph_c0|m.29836	_SNS[Phospho (STY)]SGEDEQSASEEFR_	_SNS[+80]SGEDEQSASEEFR_	_S[Phospho (STY): 0.3%]NS[Phospho (STY): 98%]S[Phospho (STY): 1.7%]GEDEQS[Phospho (STY): 0%]AS[Phospho (STY): 0%]EEFR_	0.980181	1;3;4;10;12	0;0.98;0.02;0;0	0	12750.6	[XP_002400920.1 Annotation: hypothetical protein IscW_ISCW024069]
c43113.graph_c0|m.30559	_GNTSVIGTATSGS[Phospho (STY)]TSR_	_GNTSVIGTATSGS[+80]TSR_	_GNT[Phospho (STY): 0%]S[Phospho (STY): 0%]VIGT[Phospho (STY): 0%]AT[Phospho (STY): 0%]S[Phospho (STY): 0%]GS[Phospho (STY): 97.2%]T[Phospho (STY): 2.8%]S[Phospho (STY): 0%]R_	0.972083	3;4;8;10;11;13;14;15	0;0;0;0;0;0.97;0.03;0	0	160438	[XP_002435705.1 Annotation: microtubule-binding protein, putative]
c43113.graph_c0|m.30559	_GNTS[Phospho (STY)]VIGTATSGSTSR_	_GNTS[+80]VIGTATSGSTSR_	_GNT[Phospho (STY): 7.2%]S[Phospho (STY): 92.8%]VIGT[Phospho (STY): 0%]AT[Phospho (STY): 0%]S[Phospho (STY): 0%]GS[Phospho (STY): 0%]T[Phospho (STY): 0%]S[Phospho (STY): 0%]R_	0.927764	3;4;8;10;11;13;14;15	0.07;0.93;0;0;0;0;0;0	0	43424.8	[XP_002435705.1 Annotation: microtubule-binding protein, putative]
c43144.graph_c0|m.30664	_GAS[Phospho (STY)]GDAPEEWR_	_GAS[+80]GDAPEEWR_	_GAS[Phospho (STY): 100%]GDAPEEWR_	1	3	1	0	51285.5	[XP_021000126.1 Annotation: protein HID1-like]
c43158.graph_c0|m.30715	_ASHS[Phospho (STY)]PVGLEGYSDR_	_ASHS[+80]PVGLEGYSDR_	_AS[Phospho (STY): 0%]HS[Phospho (STY): 100%]PVGLEGY[Phospho (STY): 0%]S[Phospho (STY): 0%]DR_	0.999947	2;4;11;12	0;1;0;0	0	14523.8	[XP_002416555.1 Annotation: acyltransfersase, putative]
c43168.graph_c0|m.30747	_AM[Oxidation (M)]S[Phospho (STY)]PGLAGAPLRT_	_AM[+16]S[+80]PGLAGAPLRT_	_AM[Oxidation (M): 100%]S[Phospho (STY): 100%]PGLAGAPLRT[Phospho (STY): 0%]_	1	3;13	1;0	0	367818	[XP_002433460.1 Annotation: myosin heavy chain, skeletal muscle or cardiac muscle, putative]
c43172.graph_c0|m.30765	_VAAGGGQGDSKS[Phospho (STY)]PSPELDQAK_	_VAAGGGQGDSKS[+80]PSPELDQAK_	_VAAGGGQGDS[Phospho (STY): 0%]KS[Phospho (STY): 98.7%]PS[Phospho (STY): 1.3%]PELDQAK_	0.987153	10;12;14	0;0.99;0.01	0	13141.5	[XP_022246122.1 Annotation: general vesicular transport factor p115-like isoform X1]
c43211.graph_c0|m.30894	_KAS[Phospho (STY)]PGAEQAAFK_	_KAS[+80]PGAEQAAFK_	_KAS[Phospho (STY): 100%]PGAEQAAFK_	1	3	1	0	83226.7	[XP_002399374.1 Annotation: ribokinase, putative]
c43220.graph_c0|m.30921	_NPS[Phospho (STY)]PPPLGNK_	_NPS[+80]PPPLGNK_	_NPS[Phospho (STY): 100%]PPPLGNK_	1	3	1	0	173363	[XP_002402861.1 Annotation: CBF1-interacting corepressor, putative]
c43220.graph_c0|m.30921	_NAS[Phospho (STY)]EELTAADISSSK_	_NAS[+80]EELTAADISSSK_	_NAS[Phospho (STY): 100%]EELT[Phospho (STY): 0%]AADIS[Phospho (STY): 0%]S[Phospho (STY): 0%]S[Phospho (STY): 0%]K_	1	3;7;12;13;14	1;0;0;0;0	0	12738.5	[XP_002402861.1 Annotation: CBF1-interacting corepressor, putative]
c43457.graph_c0|m.31738	_DDS[Phospho (STY)]GTEEEGQAFYAGGSER_	_DDS[+80]GTEEEGQAFYAGGSER_	_DDS[Phospho (STY): 93.1%]GT[Phospho (STY): 6.9%]EEEGQAFY[Phospho (STY): 0%]AGGS[Phospho (STY): 0%]ER_	0.930645	3;5;13;17	0.93;0.07;0;0	0	65725.8	[XP_002433635.1 Annotation: protein tyrosine phosphatase, putative]
c43581.graph_c1|m.32153	_GAEENEVDGEAGEDS[Phospho (STY)]DDEEIDQSVK_	_GAEENEVDGEAGEDS[+80]DDEEIDQSVK_	_GAEENEVDGEAGEDS[Phospho (STY): 100%]DDEEIDQS[Phospho (STY): 0%]VK_	1	15;23	1;0	0	84043.9	[XP_022661888.1 Annotation: calpain-A-like isoform X2]
c43755.graph_c0|m.32760	_ALS[Phospho (STY)]QDDLDAPS[Phospho (STY)]PTR_	_ALS[+80]QDDLDAPS[+80]PTR_	_ALS[Phospho (STY): 100%]QDDLDAPS[Phospho (STY): 99.7%]PT[Phospho (STY): 0.3%]R_	0.996907	3;11;13	1;1;0	0	76589	[XP_002405787.1 Annotation: ankyrin 2,3/unc44, putative]
c43755.graph_c0|m.32760	_ALSQDDLDAPS[Phospho (STY)]PTR_	_ALSQDDLDAPS[+80]PTR_	_ALS[Phospho (STY): 0%]QDDLDAPS[Phospho (STY): 90%]PT[Phospho (STY): 10%]R_	0.89961	3;11;13	0;0.9;0.1	0	68613.1	[XP_002405787.1 Annotation: ankyrin 2,3/unc44, putative]
c43755.graph_c0|m.32760	_EIS[Phospho (STY)]GPETVVR_	_EIS[+80]GPETVVR_	_EIS[Phospho (STY): 100%]GPET[Phospho (STY): 0%]VVR_	1	3;7	1;0	0	136327	[XP_002405787.1 Annotation: ankyrin 2,3/unc44, putative]
c43755.graph_c0|m.32760	_RLS[Phospho (STY)]QEFEQDEPLPK_	_RLS[+80]QEFEQDEPLPK_	_RLS[Phospho (STY): 100%]QEFEQDEPLPK_	1	3	1	0	47229.8	[XP_002405787.1 Annotation: ankyrin 2,3/unc44, putative]
c43755.graph_c0|m.32760	_PAS[Phospho (STY)]PGLLSK_	_PAS[+80]PGLLSK_	_PAS[Phospho (STY): 100%]PGLLS[Phospho (STY): 0%]K_	1	3;8	1;0	0	26782	[XP_002405787.1 Annotation: ankyrin 2,3/unc44, putative]
c43779.graph_c0|m.32856	_KS[Phospho (STY)]PAEVALSDENK_	_KS[+80]PAEVALSDENK_	_KS[Phospho (STY): 100%]PAEVALS[Phospho (STY): 0%]DENK_	1	2;9	1;0	0	75672.6	[XP_002411514.1 Annotation: microtubule-associated protein tau, putative]
c43875.graph_c0|m.33163	_DDAS[Phospho (STY)]DVPDEDGGYGSVR_	_DDAS[+80]DVPDEDGGYGSVR_	_DDAS[Phospho (STY): 99.9%]DVPDEDGGY[Phospho (STY): 0.1%]GS[Phospho (STY): 0.1%]VR_	0.998828	4;13;15	1;0;0	0	24223.2	[XP_013782721.1 Annotation: unconventional myosin-Va-like isoform X2]
c43887.graph_c0|m.33217	_KKPEAAPAVS[Phospho (STY)]PE_	_KKPEAAPAVS[+80]PE_	_KKPEAAPAVS[Phospho (STY): 100%]PE_	1	10	1	0	8245.15	[XP_002401865.1 Annotation: ubiquitin specific peptidase, putative]
c43928.graph_c0|m.33341	_LTM[Oxidation (M)]APS[Phospho (STY)]PTPSHSK_	_LTM[+16]APS[+80]PTPSHSK_	_LT[Phospho (STY): 0%]M[Oxidation (M): 100%]APS[Phospho (STY): 84.9%]PT[Phospho (STY): 12.1%]PS[Phospho (STY): 3%]HS[Phospho (STY): 0%]K_	0.848622	2;6;8;10;12	0;0.85;0.12;0.03;0	0	34857.6	[XP_002401046.1 Annotation: ADP-ribose pyrophosphatase, putative]
c43932.graph_c0|m.33351	_AAS[Phospho (STY)]DDEADTQLPTK_	_AAS[+80]DDEADTQLPTK_	_AAS[Phospho (STY): 100%]DDEADT[Phospho (STY): 0%]QLPT[Phospho (STY): 0%]K_	1	3;9;13	1;0;0	0	31832.9	[XP_002403753.1 Annotation: woc protein, putative]
c44043.graph_c0|m.33749	_NGS[Phospho (STY)]LSSEAPSEAVPDK_	_NGS[+80]LSSEAPSEAVPDK_	_NGS[Phospho (STY): 86.7%]LS[Phospho (STY): 4.4%]S[Phospho (STY): 4.4%]EAPS[Phospho (STY): 4.4%]EAVPDK_	0.86715	3;5;6;10	0.87;0.04;0.04;0.04	0	10879.5	[XP_002433642.1 Annotation: RAB GTPase-activating protein, putative]
c44143.graph_c1|m.34093	_SNLQDLS[Phospho (STY)]PVR_	_SNLQDLS[+80]PVR_	_S[Phospho (STY): 0%]NLQDLS[Phospho (STY): 100%]PVR_	1	1;7	0;1	0	37737.2	[XP_002406956.1 Annotation: RNA helicase, putative]
c44236.graph_c0|m.34460	_EDAHEDS[Phospho (STY)]PEIQR_	_EDAHEDS[+80]PEIQR_	_EDAHEDS[Phospho (STY): 100%]PEIQR_	1	7	1	0	34668	[XP_021003829.1 Annotation: uncharacterized protein LOC107453494]
c44236.graph_c0|m.34460	_EDAHEDS[Phospho (STY)]PEIQRDPDVVQC[Carbamidomethyl (C)]SYR_	_EDAHEDS[+80]PEIQRDPDVVQC[+57]SYR_	_EDAHEDS[Phospho (STY): 100%]PEIQRDPDVVQC[Carbamidomethyl (C): 100%]S[Phospho (STY): 0%]Y[Phospho (STY): 0%]R_	0.999996	7;20;21	1;0;0	0	11803.3	[XP_021003829.1 Annotation: uncharacterized protein LOC107453494]
c44236.graph_c1|m.34462	_DTGKEPS[Phospho (STY)]PEFQVQR_	_DTGKEPS[+80]PEFQVQR_	_DT[Phospho (STY): 0%]GKEPS[Phospho (STY): 100%]PEFQVQR_	1	2;7	0;1	0	321860	[XP_002405716.1 Annotation: conserved hypothetical protein]
c44236.graph_c1|m.34462	_EPS[Phospho (STY)]PEFQVQR_	_EPS[+80]PEFQVQR_	_EPS[Phospho (STY): 100%]PEFQVQR_	1	3	1	0	153866	[XP_002405716.1 Annotation: conserved hypothetical protein]
c44236.graph_c1|m.34462	_FES[Phospho (STY)]PQESTPSVADR_	_FES[+80]PQESTPSVADR_	_FES[Phospho (STY): 100%]PQES[Phospho (STY): 0%]T[Phospho (STY): 0%]PS[Phospho (STY): 0%]VADR_	0.999991	3;7;8;10	1;0;0;0	0	56639.2	[XP_002405716.1 Annotation: conserved hypothetical protein]
c44269.graph_c0|m.34597	_VRPES[Phospho (STY)]PAIK_	_VRPES[+80]PAIK_	_VRPES[Phospho (STY): 100%]PAIK_	1	5	1	0	23728	[OQR70159.1 Annotation: microtubule-actin cross-linking factor 1-like]
c44286.graph_c0|m.34647	_VDDTSLSIS[Phospho (STY)]PSSLR_	_VDDTSLSIS[+80]PSSLR_	_VDDT[Phospho (STY): 0%]S[Phospho (STY): 0%]LS[Phospho (STY): 0.2%]IS[Phospho (STY): 99.5%]PS[Phospho (STY): 0.4%]S[Phospho (STY): 0%]LR_	0.994525	4;5;7;9;11;12	0;0;0;0.99;0;0	0	31296.2	[XP_002408810.1 Annotation: hypothetical protein IscW_ISCW017806]
c44293.graph_c1|m.34666	_TNS[Phospho (STY)]LPELDR_	_TNS[+80]LPELDR_	_T[Phospho (STY): 0%]NS[Phospho (STY): 100%]LPELDR_	0.999751	1;3	0;1	0	72821.1	[XP_002402020.1 E-value: 8.0e-102 Annotation: hypothetical protein IscW_ISCW021203]
c44370.graph_c0|m.34948	_HPS[Phospho (STY)]NATPAEITR_	_HPS[+80]NATPAEITR_	_HPS[Phospho (STY): 100%]NAT[Phospho (STY): 0%]PAEIT[Phospho (STY): 0%]R_	0.999973	3;6;11	1;0;0	0	200744	[XP_002435073.1 Annotation: conserved hypothetical protein]
c44436.graph_c0|m.35180	_VNS[Phospho (STY)]QDIIYK_	_VNS[+80]QDIIYK_	_VNS[Phospho (STY): 100%]QDIIY[Phospho (STY): 0%]K_	0.999928	3;8	1;0	0	8210.62	[XP_013781542.1 Annotation: serine/threonine-protein kinase STK11-like]
c44503.graph_c0|m.35423	_KAS[Phospho (STY)]EEALNVAQTK_	_KAS[+80]EEALNVAQTK_	_KAS[Phospho (STY): 100%]EEALNVAQT[Phospho (STY): 0%]K_	1	3;12	1;0	0	27498.2	[XP_002403897.1 Annotation: Embryonic protein DC-8, putative]
c44533.graph_c0|m.35511	_RGS[Phospho (STY)]VSSLQSSTAGEEPK_	_RGS[+80]VSSLQSSTAGEEPK_	_RGS[Phospho (STY): 99.8%]VS[Phospho (STY): 0.2%]S[Phospho (STY): 0%]LQS[Phospho (STY): 0%]S[Phospho (STY): 0%]T[Phospho (STY): 0%]AGEEPK_	0.997533	3;5;6;9;10;11	1;0;0;0;0;0	0	13542.1	[XP_002406292.1 Annotation: vacuolar protein-sorting protein, putative]
c44563.graph_c0|m.35601	_NLS[Phospho (STY)]FPQEVAK_	_NLS[+80]FPQEVAK_	_NLS[Phospho (STY): 100%]FPQEVAK_	1	3	1	0	58873	[XP_002404881.1 Annotation: dock-1, putative]
c44701.graph_c0|m.36107	_LS[Phospho (STY)]PPLDSAAPK_	_LS[+80]PPLDSAAPK_	_LS[Phospho (STY): 100%]PPLDS[Phospho (STY): 0%]AAPK_	1	2;7	1;0	0	393127	[XP_013785867.1 Annotation: twitchin-like, partial]
c44724.graph_c0|m.36189	_SQS[Phospho (STY)]LSAADGLVSPSR_	_SQS[+80]LSAADGLVSPSR_	_S[Phospho (STY): 1.3%]QS[Phospho (STY): 98.7%]LS[Phospho (STY): 0%]AADGLVS[Phospho (STY): 0%]PS[Phospho (STY): 0%]R_	0.9867	1;3;5;12;14	0.01;0.99;0;0;0	0	35583.8	[XP_022250214.1 Annotation: protein numb-like isoform X2]
c44724.graph_c0|m.36189	_SQSLSAADGLVS[Phospho (STY)]PSR_	_SQSLSAADGLVS[+80]PSR_	_S[Phospho (STY): 0%]QS[Phospho (STY): 0%]LS[Phospho (STY): 0%]AADGLVS[Phospho (STY): 93.1%]PS[Phospho (STY): 6.9%]R_	0.930858	1;3;5;12;14	0;0;0;0.93;0.07	0	34178.8	[XP_022250214.1 Annotation: protein numb-like isoform X2]
c44781.graph_c1|m.36382	_SLT[Phospho (STY)]PASS[Phospho (STY)]DTEEEPR_	_SLT[+80]PASS[+80]DTEEEPR_	_S[Phospho (STY): 0.3%]LT[Phospho (STY): 99.7%]PAS[Phospho (STY): 4.6%]S[Phospho (STY): 84.8%]DT[Phospho (STY): 10.7%]EEEPR_	0.847585	1;3;6;7;9	0;1;0.05;0.85;0.11	0	32815.9	[XP_013794736.1 Annotation: ubiquitin carboxyl-terminal hydrolase 10-like]
c44836.graph_c0|m.36563	_S[Phospho (STY)]PDQHPVVMDPK_	_S[+80]PDQHPVVMDPK_	_S[Phospho (STY): 100%]PDQHPVVMDPK_	1	1	1	0	8226.79	[XP_022252879.1 Annotation: ras and EF-hand domain-containing protein homolog]
c44858.graph_c0|m.36619	_VAS[Phospho (STY)]PPMAEAR_	_VAS[+80]PPMAEAR_	_VAS[Phospho (STY): 100%]PPMAEAR_	1	3	1	0	30605.6	[XP_002400143.1 Annotation: serine/arginine regulated nuclear matrix protein, putative]
c44954.graph_c0|m.36992	_IHQSTS[Phospho (STY)]EPTLNR_	_IHQSTS[+80]EPTLNR_	_IHQS[Phospho (STY): 0.3%]T[Phospho (STY): 13.4%]S[Phospho (STY): 77.9%]EPT[Phospho (STY): 8.3%]LNR_	0.779053	4;5;6;9	0;0.13;0.78;0.08	0	21729.2	[XP_002412436.1 Annotation: hypothetical protein IscW_ISCW011622]
c45003.graph_c0|m.37214	_AAVAAAAPAAS[Phospho (STY)]PAK_	_AAVAAAAPAAS[+80]PAK_	_AAVAAAAPAAS[Phospho (STY): 100%]PAK_	1	11	1	0	30655	[XP_002402078.1 Annotation: ligatin, putative]
c45068.graph_c0|m.37527	_APS[Phospho (STY)]ISQDDVPR_	_APS[+80]ISQDDVPR_	_APS[Phospho (STY): 99.5%]IS[Phospho (STY): 0.5%]QDDVPR_	0.995141	3;5	1;0	0	47252.5	[XP_022240114.1 Annotation: Golgi-specific brefeldin A-resistance guanine nucleotide exchange factor 1-like isoform X1]
c45072.graph_c0|m.37541	_ITSEYVAHSDVGPAS[Phospho (STY)]DEESPR_	_ITSEYVAHSDVGPAS[+80]DEESPR_	_IT[Phospho (STY): 0%]S[Phospho (STY): 0%]EY[Phospho (STY): 0%]VAHS[Phospho (STY): 0%]DVGPAS[Phospho (STY): 100%]DEES[Phospho (STY): 0%]PR_	0.999997	2;3;5;9;15;19	0;0;0;0;1;0	0	47976.4	[XP_022240167.1 Annotation: WD repeat-containing protein 44-like]
c45072.graph_c0|m.37541	_LRPS[Phospho (STY)]EEEGS[Phospho (STY)]EEETLK_	_LRPS[+80]EEEGS[+80]EEETLK_	_LRPS[Phospho (STY): 99.6%]EEEGS[Phospho (STY): 99.4%]EEET[Phospho (STY): 1%]LK_	0.994038	4;9;13	1;0.99;0.01	0	6642.77	[XP_022240167.1 Annotation: WD repeat-containing protein 44-like]
c45079.graph_c0|m.37576	_INPGT[Phospho (STY)]PVQPR_	_INPGT[+80]PVQPR_	_INPGT[Phospho (STY): 100%]PVQPR_	1	5	1	0	69770.6	[DAA34562.1 Annotation: TPA_exp: RAS oncogene family member RAB1]
c45108.graph_c1|m.37671	_DKS[Phospho (STY)]PPEPEPVK_	_DKS[+80]PPEPEPVK_	_DKS[Phospho (STY): 100%]PPEPEPVK_	1	3	1	0	35388.8	[XP_002414590.1 Annotation: secreted protein, putative]
c45156.graph_c0|m.37865	_AGIPIQGS[Phospho (STY)]PGVYR_	_AGIPIQGS[+80]PGVYR_	_AGIPIQGS[Phospho (STY): 100%]PGVY[Phospho (STY): 0%]R_	0.999924	8;12	1;0	0	58071.7	[AIW65715.1 Annotation: phosphoenolpiruvate carboxikinase]
c45225.graph_c0|m.38140	_S[Phospho (STY)]QEEVEFR_	_S[+80]QEEVEFR_	_S[Phospho (STY): 100%]QEEVEFR_	1	1	1	0	57082.2	[XP_002433601.1 Annotation: conserved hypothetical protein]
c45288.graph_c0|m.38416	_VPDETIQS[Phospho (STY)]PR_	_VPDETIQS[+80]PR_	_VPDET[Phospho (STY): 0%]IQS[Phospho (STY): 100%]PR_	1	5;8	0;1	0	16719.4	[XP_002412581.1 Annotation: hypothetical protein IscW_ISCW013316]
c45349.graph_c0|m.38648	_EPS[Phospho (STY)]PVENGVPEIR_	_EPS[+80]PVENGVPEIR_	_EPS[Phospho (STY): 100%]PVENGVPEIR_	1	3	1	0	266677	[XP_018496438.1 Annotation: PREDICTED: twitchin]
c45349.graph_c0|m.38648	_KKES[Phospho (STY)]VPEIAVQEPEEAPQR_	_KKES[+80]VPEIAVQEPEEAPQR_	_KKES[Phospho (STY): 100%]VPEIAVQEPEEAPQR_	1	4	1	0	59237.9	[XP_018496438.1 Annotation: PREDICTED: twitchin]
c45418.graph_c0|m.38901	_DAGSALSS[Phospho (STY)]PIR_	_DAGSALSS[+80]PIR_	_DAGS[Phospho (STY): 0.5%]ALS[Phospho (STY): 0.5%]S[Phospho (STY): 99%]PIR_	0.989879	4;7;8	0.01;0.01;0.99	0	12425.6	[XP_002410090.1 Annotation: cyclin, putative]
c45424.graph_c0|m.38919	_YQPSSAVASS[Phospho (STY)]PQHQEQVGSQAQR_	_YQPSSAVASS[+80]PQHQEQVGSQAQR_	_Y[Phospho (STY): 0%]QPS[Phospho (STY): 0%]S[Phospho (STY): 0%]AVAS[Phospho (STY): 8.9%]S[Phospho (STY): 91.1%]PQHQEQVGS[Phospho (STY): 0%]QAQR_	0.911245	1;4;5;9;10;19	0;0;0;0.09;0.91;0	0	210801	[XP_002413323.1 Annotation: hypothetical protein IscW_ISCW022785]
c45424.graph_c0|m.38919	_TAVNAWHPGS[Phospho (STY)]PTTGTR_	_TAVNAWHPGS[+80]PTTGTR_	_T[Phospho (STY): 0%]AVNAWHPGS[Phospho (STY): 95.3%]PT[Phospho (STY): 4%]T[Phospho (STY): 0.7%]GT[Phospho (STY): 0.1%]R_	0.953259	1;10;12;13;15	0;0.95;0.04;0.01;0	0	49948.1	[XP_002413323.1 Annotation: hypothetical protein IscW_ISCW022785]
c45424.graph_c0|m.38919	_MPGTPLGS[Phospho (STY)]PSVSR_	_MPGTPLGS[+80]PSVSR_	_MPGT[Phospho (STY): 0%]PLGS[Phospho (STY): 97.6%]PS[Phospho (STY): 2.1%]VS[Phospho (STY): 0.3%]R_	0.975811	4;8;10;12	0;0.98;0.02;0	0	28751	[XP_002413323.1 Annotation: hypothetical protein IscW_ISCW022785]
c45434.graph_c2|m.38960	_QADVATQQADEVIS[Phospho (STY)]AK_	_QADVATQQADEVIS[+80]AK_	_QADVAT[Phospho (STY): 0%]QQADEVIS[Phospho (STY): 100%]AK_	0.999997	6;14	0;1	0	6976.36	[XP_002406269.1 Annotation: conserved hypothetical protein]
c45495.graph_c1|m.39190	_HRS[Phospho (STY)]PPSEDAH_	_HRS[+80]PPSEDAH_	_HRS[Phospho (STY): 100%]PPS[Phospho (STY): 0%]EDAH_	0.999995	3;6	1;0	0	17121.5	[XP_023223625.1 Annotation: la-related protein 4-like isoform X2]
c45519.graph_c0|m.39285	_SGS[Phospho (STY)]PVLNNSPGR_	_SGS[+80]PVLNNSPGR_	_S[Phospho (STY): 0.5%]GS[Phospho (STY): 99.5%]PVLNNS[Phospho (STY): 0%]PGR_	0.994647	1;3;9	0.01;0.99;0	0	55476.5	[XP_023236414.1 Annotation: LOW QUALITY PROTEIN: serine/threonine-protein phosphatase 4 regulatory subunit 3-like]
c45529.graph_c0|m.39339	_SKS[Phospho (STY)]PPRPAQPTS[Phospho (STY)]PK_	_SKS[+80]PPRPAQPTS[+80]PK_	_S[Phospho (STY): 2.8%]KS[Phospho (STY): 97.2%]PPRPAQPT[Phospho (STY): 10.7%]S[Phospho (STY): 89.3%]PK_	0.893056	1;3;11;12	0.03;0.97;0.11;0.89	0	190858	[XP_023237392.1 Annotation: tether containing UBX domain for GLUT4-like]
c45529.graph_c0|m.39339	_PSS[Phospho (STY)]PQNVPGR_	_PSS[+80]PQNVPGR_	_PS[Phospho (STY): 0%]S[Phospho (STY): 100%]PQNVPGR_	1	2;3	0;1	0	55267.6	[XP_023237392.1 Annotation: tether containing UBX domain for GLUT4-like]
c45650.graph_c0|m.39795	_DGVPTGAAPPT[Phospho (STY)]PEGGR_	_DGVPTGAAPPT[+80]PEGGR_	_DGVPT[Phospho (STY): 0.2%]GAAPPT[Phospho (STY): 99.8%]PEGGR_	0.998196	5;11	0;1	0	38726.5	[XP_002408100.1 Annotation: dicer-1, putative]
c45650.graph_c0|m.39795	_LPGEPT[Phospho (STY)]PVPR_	_LPGEPT[+80]PVPR_	_LPGEPT[Phospho (STY): 100%]PVPR_	1	6	1	0	31920.2	[XP_002408100.1 Annotation: dicer-1, putative]
c45666.graph_c0|m.39864	_VIS[Phospho (STY)]PEKS[Phospho (STY)]PPR_	_VIS[+80]PEKS[+80]PPR_	_VIS[Phospho (STY): 100%]PEKS[Phospho (STY): 100%]PPR_	1	3;7	1;1	0	731379	[XP_002434228.1 Annotation: kettin, putative]
c45666.graph_c0|m.39864	_GLYGVS[Phospho (STY)]PESVVQGR_	_GLYGVS[+80]PESVVQGR_	_GLY[Phospho (STY): 0%]GVS[Phospho (STY): 100%]PES[Phospho (STY): 0%]VVQGR_	0.999925	3;6;9	0;1;0	0	36394.2	[XP_002434228.1 Annotation: kettin, putative]
c45735.graph_c0|m.40189	_TYS[Phospho (STY)]SPSDFSSGAAGNR_	_TYS[+80]SPSDFSSGAAGNR_	_T[Phospho (STY): 1.2%]Y[Phospho (STY): 0.1%]S[Phospho (STY): 98%]S[Phospho (STY): 0.8%]PS[Phospho (STY): 0%]DFS[Phospho (STY): 0%]S[Phospho (STY): 0%]GAAGNR_	0.979544	1;2;3;4;6;9;10	0.01;0;0.98;0.01;0;0;0	0	88305.5	[XP_002405828.1 Annotation: elongation factor 2 kinase, putative]
c45761.graph_c0|m.40286	_M[Oxidation (M)]GS[Phospho (STY)]PVPGYEGGEPK_	_M[+16]GS[+80]PVPGYEGGEPK_	_M[Oxidation (M): 100%]GS[Phospho (STY): 100%]PVPGY[Phospho (STY): 0%]EGGEPK_	1	3;8	1;0	0	29920.2	[XP_018494665.1 Annotation: PREDICTED: nesprin-1]
c45803.graph_c0|m.40470	_S[Phospho (STY)]YGSGLATLPTTTSYK_	_S[+80]YGSGLATLPTTTSYK_	_S[Phospho (STY): 97.6%]Y[Phospho (STY): 0%]GS[Phospho (STY): 2.4%]GLAT[Phospho (STY): 0%]LPT[Phospho (STY): 0%]T[Phospho (STY): 0%]T[Phospho (STY): 0%]S[Phospho (STY): 0%]Y[Phospho (STY): 0%]K_	0.976414	1;2;4;8;11;12;13;14;15	0.98;0;0.02;0;0;0;0;0;0	0	24610.9	[KFM81470.1 Annotation: hypothetical protein X975_00501, partial]
c45875.graph_c0|m.40768	_KDAGLVVS[Phospho (STY)]PK_	_KDAGLVVS[+80]PK_	_KDAGLVVS[Phospho (STY): 100%]PK_	1	8	1	0	21612.4	[XP_019641843.1 Annotation: PREDICTED: poly(A)-specific ribonuclease PARN-like]
c45887.graph_c1|m.40854	_S[Phospho (STY)]VEIGPAAGSTATGR_	_S[+80]VEIGPAAGSTATGR_	_S[Phospho (STY): 100%]VEIGPAAGS[Phospho (STY): 0%]T[Phospho (STY): 0%]AT[Phospho (STY): 0%]GR_	1	1;10;11;13	1;0;0;0	0	146427	[XP_023212044.1 Annotation: neurobeachin-like isoform X2]
c45887.graph_c1|m.40854	_SAS[Phospho (STY)]HASAITAAEK_	_SAS[+80]HASAITAAEK_	_S[Phospho (STY): 0.7%]AS[Phospho (STY): 99.3%]HAS[Phospho (STY): 0%]AIT[Phospho (STY): 0%]AAEK_	0.993014	1;3;6;9	0.01;0.99;0;0	0	19046	[XP_023212044.1 Annotation: neurobeachin-like isoform X2]
c45892.graph_c0|m.40882	_KRT[Phospho (STY)]PS[Phospho (STY)]PQPIR_	_KRT[+80]PS[+80]PQPIR_	_KRT[Phospho (STY): 100%]PS[Phospho (STY): 100%]PQPIR_	1	3;5	1;1	0	150826	[KFM69215.1 Annotation: Heterogeneous nuclear ribonucleoprotein U-like protein 1, partial]
c45949.graph_c0|m.41169	_SSNVASS[Phospho (STY)]PVDPVTSS[Phospho (STY)]PGR_	_SSNVASS[+80]PVDPVTSS[+80]PGR_	_S[Phospho (STY): 0%]S[Phospho (STY): 0%]NVAS[Phospho (STY): 0.1%]S[Phospho (STY): 99.9%]PVDPVT[Phospho (STY): 0.4%]S[Phospho (STY): 2.7%]S[Phospho (STY): 97%]PGR_	0.969501	1;2;6;7;13;14;15	0;0;0;1;0;0.03;0.97	0	76230.3	[XP_023215123.1 Annotation: DNA replication licensing factor mcm2-like isoform X2]
c46032.graph_c0|m.41475	_MVVIEESESPSS[Phospho (STY)]PGK_	_MVVIEESESPSS[+80]PGK_	_MVVIEES[Phospho (STY): 0%]ES[Phospho (STY): 0.4%]PS[Phospho (STY): 5.4%]S[Phospho (STY): 94.2%]PGK_	0.941629	7;9;11;12	0;0;0.05;0.94	0	15110.8	[PRD33322.1 Annotation: futsch]
c46052.graph_c0|m.41561	_S[Phospho (STY)]ITALTDSTK_	_S[+80]ITALTDSTK_	_S[Phospho (STY): 98.6%]IT[Phospho (STY): 1.4%]ALT[Phospho (STY): 0%]DS[Phospho (STY): 0%]T[Phospho (STY): 0%]K_	0.985831	1;3;6;8;9	0.99;0.01;0;0;0	0	11385.4	[XP_002403742.1 Annotation: GARS/AIRS/GART, putative]
c46076.graph_c0|m.41690	_EQMLNTTGS[Phospho (STY)]LR_	_EQMLNTTGS[+80]LR_	_EQMLNT[Phospho (STY): 0.1%]T[Phospho (STY): 0.1%]GS[Phospho (STY): 99.7%]LR_	0.997073	6;7;9	0;0;1	0	6008.17	[XP_021003924.1 Annotation: disks large 1 tumor suppressor protein]
c46101.graph_c0|m.41784	_RSPS[Phospho (STY)]EEGSAELSR_	_RSPS[+80]EEGSAELSR_	_RS[Phospho (STY): 10.8%]PS[Phospho (STY): 89.2%]EEGS[Phospho (STY): 0%]AELS[Phospho (STY): 0%]R_	0.891935	2;4;8;12	0.11;0.89;0;0	0	47215.4	[XP_002401365.1 Annotation: protein 4.1G, putative]
c46101.graph_c0|m.41784	_APGTGPTS[Phospho (STY)]PLQSK_	_APGTGPTS[+80]PLQSK_	_APGT[Phospho (STY): 0%]GPT[Phospho (STY): 0.1%]S[Phospho (STY): 99.3%]PLQS[Phospho (STY): 0.6%]K_	0.993229	4;7;8;12	0;0;0.99;0.01	0	14849	[XP_002401365.1 Annotation: protein 4.1G, putative]
c46101.graph_c0|m.41784	_QATGLAFTYS[Phospho (STY)]PTR_	_QATGLAFTYS[+80]PTR_	_QAT[Phospho (STY): 0%]GLAFT[Phospho (STY): 0.6%]Y[Phospho (STY): 0%]S[Phospho (STY): 80.6%]PT[Phospho (STY): 18.8%]R_	0.805863	3;8;9;10;12	0;0.01;0;0.81;0.19	0	12139.8	[XP_002401365.1 Annotation: protein 4.1G, putative]
c46101.graph_c0|m.41784	_EYTYQVS[Phospho (STY)]GEDTK_	_EYTYQVS[+80]GEDTK_	_EY[Phospho (STY): 0%]T[Phospho (STY): 0%]Y[Phospho (STY): 0%]QVS[Phospho (STY): 97.9%]GEDT[Phospho (STY): 1.9%]K_	0.979458	2;3;4;7;11	0;0;0;0.98;0.02	0	10894.3	[XP_002401365.1 Annotation: protein 4.1G, putative]
c46127.graph_c0|m.41894	_RQS[Phospho (STY)]GLEGKEDADEDESR_	_RQS[+80]GLEGKEDADEDESR_	_RQS[Phospho (STY): 100%]GLEGKEDADEDES[Phospho (STY): 0%]R_	1	3;16	1;0	0	180927	[XP_002409814.1 Annotation: PDZ domain-containing protein, putative]
c46127.graph_c0|m.41894	_NPPLNPATTGQQQGSEDGASGGAGGDDERHS[Phospho (STY)]R_	_NPPLNPATTGQQQGSEDGASGGAGGDDERHS[+80]R_	_NPPLNPAT[Phospho (STY): 0%]T[Phospho (STY): 0%]GQQQGS[Phospho (STY): 0%]EDGAS[Phospho (STY): 0%]GGAGGDDERHS[Phospho (STY): 100%]R_	0.999999	8;9;15;20;31	0;0;0;0;1	0	83128.2	[XP_002409814.1 Annotation: PDZ domain-containing protein, putative]
c46127.graph_c0|m.41894	_TPEAAPEVVDS[Phospho (STY)]PTAESPR_	_TPEAAPEVVDS[+80]PTAESPR_	_T[Phospho (STY): 0.5%]PEAAPEVVDS[Phospho (STY): 91.3%]PT[Phospho (STY): 7.6%]AES[Phospho (STY): 0.6%]PR_	0.913008	1;11;13;16	0.01;0.91;0.08;0.01	0	19027.9	[XP_002409814.1 Annotation: PDZ domain-containing protein, putative]
c46130.graph_c1|m.41901	_QDHPTEERPST[Phospho (STY)]PPT[Phospho (STY)]PPPGDK_	_QDHPTEERPST[+80]PPT[+80]PPPGDK_	_QDHPT[Phospho (STY): 0%]EERPS[Phospho (STY): 0%]T[Phospho (STY): 100%]PPT[Phospho (STY): 100%]PPPGDK_	0.999989	5;10;11;14	0;0;1;1	0	3.01718e+06	[XP_023220446.1 Annotation: coronin-6-like isoform X2]
c46137.graph_c0|m.41944	_DSS[Phospho (STY)]GQDVPITLR_	_DSS[+80]GQDVPITLR_	_DS[Phospho (STY): 0.5%]S[Phospho (STY): 99.5%]GQDVPIT[Phospho (STY): 0%]LR_	0.995364	2;3;10	0;1;0	0	529874	[XP_002416006.1 Annotation: conserved hypothetical protein]
c46137.graph_c0|m.41944	_HTTESEIVDS[Phospho (STY)]GEEDATLK_	_HTTESEIVDS[+80]GEEDATLK_	_HT[Phospho (STY): 0%]T[Phospho (STY): 0%]ES[Phospho (STY): 0%]EIVDS[Phospho (STY): 100%]GEEDAT[Phospho (STY): 0%]LK_	1	2;3;5;10;16	0;0;0;1;0	0	36571.7	[XP_002416006.1 Annotation: conserved hypothetical protein]
c46180.graph_c0|m.42122	_SNFVPTHS[Phospho (STY)]Y_	_SNFVPTHS[+80]Y_	_S[Phospho (STY): 0%]NFVPT[Phospho (STY): 0%]HS[Phospho (STY): 100%]Y[Phospho (STY): 0%]_	0.999723	1;6;8;9	0;0;1;0	0	87536	[ASV64059.1 Annotation: fructose-1,6-bisphosphate aldolase]
c46259.graph_c1|m.42487	_QQQPPPPSQSPPDSQPPQSGS[Phospho (STY)]PPSN_	_QQQPPPPSQSPPDSQPPQSGS[+80]PPSN_	_QQQPPPPS[Phospho (STY): 0%]QS[Phospho (STY): 0.4%]PPDS[Phospho (STY): 7.6%]QPPQS[Phospho (STY): 10.7%]GS[Phospho (STY): 80.9%]PPS[Phospho (STY): 0.4%]N_	0.808961	8;10;14;19;21;24	0;0;0.08;0.11;0.81;0	0	254150	[XP_002411283.1 Annotation: conserved hypothetical protein]
c46327.graph_c0|m.42801	_S[Phospho (STY)]PEPLSSPTR_	_S[+80]PEPLSSPTR_	_S[Phospho (STY): 100%]PEPLS[Phospho (STY): 0%]S[Phospho (STY): 0%]PT[Phospho (STY): 0%]R_	0.999985	1;6;7;9	1;0;0;0	0	39474.4	[XP_023231927.1 Annotation: uncharacterized protein LOC111631837 isoform X1]
c46341.graph_c0|m.42879	_GGS[Phospho (STY)]LEYGPTSSPSSR_	_GGS[+80]LEYGPTSSPSSR_	_GGS[Phospho (STY): 98.2%]LEY[Phospho (STY): 1.8%]GPT[Phospho (STY): 0%]S[Phospho (STY): 0%]S[Phospho (STY): 0%]PS[Phospho (STY): 0%]S[Phospho (STY): 0%]R_	0.981583	3;6;9;10;11;13;14	0.98;0.02;0;0;0;0;0	0	13810.5	[XP_002409971.1 Annotation: ATP-dependent RNA helicase, putative]
c46349.graph_c0|m.42904	_GPSSQAPPS[Phospho (STY)]PPVR_	_GPSSQAPPS[+80]PPVR_	_GPS[Phospho (STY): 0%]S[Phospho (STY): 0%]QAPPS[Phospho (STY): 100%]PPVR_	1	3;4;9	0;0;1	0	501538	[XP_002413076.1 Annotation: transmembrane protein C2orf18, putative]
c46351.graph_c0|m.42909	_RPM[Oxidation (M)]S[Phospho (STY)]LDDSTLEAK_	_RPM[+16]S[+80]LDDSTLEAK_	_RPM[Oxidation (M): 100%]S[Phospho (STY): 100%]LDDS[Phospho (STY): 0%]T[Phospho (STY): 0%]LEAK_	1	4;8;9	1;0;0	0	7982.1	[XP_002400621.1 Annotation: conserved hypothetical protein]
c46352.graph_c0|m.42915	_SNS[Phospho (STY)]AGS[Phospho (STY)]QPDESELIRPGSR_	_SNS[+80]AGS[+80]QPDESELIRPGSR_	_S[Phospho (STY): 0%]NS[Phospho (STY): 100%]AGS[Phospho (STY): 100%]QPDES[Phospho (STY): 0%]ELIRPGS[Phospho (STY): 0%]R_	0.999711	1;3;6;11;18	0;1;1;0;0	0	586849	[XP_002399380.1 Annotation: cortactin, putative]
c46376.graph_c0|m.43033	_GLS[Phospho (STY)]APTSPIIPSR_	_GLS[+80]APTSPIIPSR_	_GLS[Phospho (STY): 99.9%]APT[Phospho (STY): 0%]S[Phospho (STY): 0%]PIIPS[Phospho (STY): 0%]R_	0.999464	3;6;7;12	1;0;0;0	0	31096.6	[XP_002411863.1 Annotation: tensin, putative]
c46379.graph_c0|m.43049	_SVGS[Phospho (STY)]AGSGVGMAR_	_SVGS[+80]AGSGVGMAR_	_S[Phospho (STY): 0%]VGS[Phospho (STY): 100%]AGS[Phospho (STY): 0%]GVGMAR_	0.999987	1;4;7	0;1;0	0	34754.4	[XP_013775924.1 Annotation: uncharacterized protein LOC106460734]
c46379.graph_c0|m.43049	_S[Phospho (STY)]VGSAGSGVGMAR_	_S[+80]VGSAGSGVGMAR_	_S[Phospho (STY): 99.4%]VGS[Phospho (STY): 0.3%]AGS[Phospho (STY): 0.3%]GVGMAR_	0.994146	1;4;7	0.99;0;0	0	7850.94	[XP_013775924.1 Annotation: uncharacterized protein LOC106460734]
c46387.graph_c1|m.43080	_YS[Phospho (STY)]PPTVLTSGR_	_YS[+80]PPTVLTSGR_	_Y[Phospho (STY): 0%]S[Phospho (STY): 100%]PPT[Phospho (STY): 0%]VLT[Phospho (STY): 0%]S[Phospho (STY): 0%]GR_	0.999999	1;2;5;8;9	0;1;0;0;0	0	577254	[XP_002404248.1 Annotation: phosphoribosylpyrophosphate synthetase-associated protein, putative]
c46413.graph_c0|m.43189	_ANS[Phospho (STY)]DLSADSMEGYQR_	_ANS[+80]DLSADSMEGYQR_	_ANS[Phospho (STY): 100%]DLS[Phospho (STY): 0%]ADS[Phospho (STY): 0%]MEGY[Phospho (STY): 0%]QR_	0.999871	3;6;9;13	1;0;0;0	0	21339.3	[XP_022692772.1 Annotation: microtubule-actin cross-linking factor 1-like isoform X5]
c46472.graph_c0|m.43488	_DLDLGPSGNTEPGS[Phospho (STY)]PGSHESTR_	_DLDLGPSGNTEPGS[+80]PGSHESTR_	_DLDLGPS[Phospho (STY): 0%]GNT[Phospho (STY): 0%]EPGS[Phospho (STY): 100%]PGS[Phospho (STY): 0%]HES[Phospho (STY): 0%]T[Phospho (STY): 0%]R_	1	7;10;14;17;20;21	0;0;1;0;0;0	0	118754	[XP_022239133.1 Annotation: tankyrase-like protein isoform X1]
c46556.graph_c0|m.43965	_T[Phospho (STY)]PEVEVAEEAR_	_T[+80]PEVEVAEEAR_	_T[Phospho (STY): 100%]PEVEVAEEAR_	1	1	1	0	17362.5	[KFM64093.1 Annotation: Pleckstrin domain-containing family F member 2, partial]
c46620.graph_c1|m.44311	_S[Phospho (STY)]HS[Phospho (STY)]LTEADIR_	_S[+80]HS[+80]LTEADIR_	_S[Phospho (STY): 100%]HS[Phospho (STY): 100%]LT[Phospho (STY): 0.1%]EADIR_	0.999674	1;3;5	1;1;0	0	20104.7	[XP_013776366.1 Annotation: uncharacterized protein LOC106461121]
c46627.graph_c0|m.44352	_APPRPPPPC[Carbamidomethyl (C)]ET[Phospho (STY)]DDEFEER_	_APPRPPPPC[+57]ET[+80]DDEFEER_	_APPRPPPPC[Carbamidomethyl (C): 100%]ET[Phospho (STY): 100%]DDEFEER_	1	11	1	0	199873	[XP_013776385.1 Annotation: vinculin-like isoform X4]
c46645.graph_c1|m.44465	_S[Phospho (STY)]VPAPLTQAGDR_	_S[+80]VPAPLTQAGDR_	_S[Phospho (STY): 100%]VPAPLT[Phospho (STY): 0%]QAGDR_	0.999915	1;7	1;0	0	22883.5	[XP_013787666.2 Annotation: testis-expressed protein 2-like]
c46724.graph_c0|m.44914	_QS[Phospho (STY)]LMLTDEQR_	_QS[+80]LMLTDEQR_	_QS[Phospho (STY): 100%]LMLT[Phospho (STY): 0%]DEQR_	1	2;6	1;0	0	114221	[XP_002413054.1 Annotation: 65-kDa macrophage protein, putative]
c46768.graph_c0|m.45177	_QAS[Phospho (STY)]PEDLVR_	_QAS[+80]PEDLVR_	_QAS[Phospho (STY): 100%]PEDLVR_	1	3	1	0	21212.9	[XP_002416291.1 Annotation: talin, putative]
c46797.graph_c0|m.45335	_TPTEDS[Phospho (STY)]GEEEELPR_	_TPTEDS[+80]GEEEELPR_	_T[Phospho (STY): 0%]PT[Phospho (STY): 0%]EDS[Phospho (STY): 100%]GEEEELPR_	0.999865	1;3;6	0;0;1	0	27706.5	[XP_023215976.1 Annotation: adenomatous polyposis coli protein-like]
c46800.graph_c0|m.45373	_RPS[Phospho (STY)]PEGSAEEPTR_	_RPS[+80]PEGSAEEPTR_	_RPS[Phospho (STY): 100%]PEGS[Phospho (STY): 0%]AEEPT[Phospho (STY): 0%]R_	0.99997	3;7;12	1;0;0	0	56511.4	[XP_002404970.1 Annotation: serine/threonine protein kinase, putative]
c46810.graph_c1|m.45434	_VAHYDALAAPPPPAS[Phospho (STY)]A_	_VAHYDALAAPPPPAS[+80]A_	_VAHY[Phospho (STY): 0%]DALAAPPPPAS[Phospho (STY): 100%]A_	1	4;15	0;1	0	193105	[XP_002435412.1 Annotation: dendritic cell protein, putative]
c46852.graph_c0|m.45672	_RVLEDS[Phospho (STY)]DEEDADDAPPGTAK_	_RVLEDS[+80]DEEDADDAPPGTAK_	_RVLEDS[Phospho (STY): 100%]DEEDADDAPPGT[Phospho (STY): 0%]AK_	1	6;18	1;0	0	16550	[XP_002408100.1 Annotation: dicer-1, putative]
c46853.graph_c0|m.45680	_TLVGDDIS[Phospho (STY)]PR_	_TLVGDDIS[+80]PR_	_T[Phospho (STY): 0%]LVGDDIS[Phospho (STY): 100%]PR_	1	1;8	0;1	0	630315	[XP_013783310.1 Annotation: ubiquitin carboxyl-terminal hydrolase 47-like isoform X1]
c46853.graph_c0|m.45680	_IYTGS[Phospho (STY)]PPNDSGALSSGAK_	_IYTGS[+80]PPNDSGALSSGAK_	_IY[Phospho (STY): 0.6%]T[Phospho (STY): 0%]GS[Phospho (STY): 99.4%]PPNDS[Phospho (STY): 0%]GALS[Phospho (STY): 0%]S[Phospho (STY): 0%]GAK_	0.993739	2;3;5;10;14;15	0.01;0;0.99;0;0;0	0	76837.8	[XP_013783310.1 Annotation: ubiquitin carboxyl-terminal hydrolase 47-like isoform X1]
c46854.graph_c0|m.45687	_M[Oxidation (M)]GS[Phospho (STY)]LGDVETVK_	_M[+16]GS[+80]LGDVETVK_	_M[Oxidation (M): 100%]GS[Phospho (STY): 100%]LGDVET[Phospho (STY): 0%]VK_	1	3;9	1;0	0	25631.2	[XP_002411260.1 Annotation: vasodilator-stimulated phosphoprotein, putative]
c46883.graph_c0|m.45912	_GFAGS[Phospho (STY)]EAS[Phospho (STY)]QGPSPK_	_GFAGS[+80]EAS[+80]QGPSPK_	_GFAGS[Phospho (STY): 100%]EAS[Phospho (STY): 100%]QGPS[Phospho (STY): 0%]PK_	1	5;8;12	1;1;0	0	469831	[XP_002413991.1 Annotation: tudor domain-containing protein, putative]
c46883.graph_c0|m.45912	_GFAGS[Phospho (STY)]EASQGPSPK_	_GFAGS[+80]EASQGPSPK_	_GFAGS[Phospho (STY): 100%]EAS[Phospho (STY): 0%]QGPS[Phospho (STY): 0%]PK_	1	5;8;12	1;0;0	0	282694	[XP_002413991.1 Annotation: tudor domain-containing protein, putative]
c46901.graph_c1|m.46090	_RPEEEEPLPPPPPS[Phospho (STY)]PPQER_	_RPEEEEPLPPPPPS[+80]PPQER_	_RPEEEEPLPPPPPS[Phospho (STY): 100%]PPQER_	1	14	1	0	240275	[XP_002407534.1 Annotation: leucine rich domain-containing protein, putative]
c46901.graph_c1|m.46090	_S[Phospho (STY)]PPGVSQPGGR_	_S[+80]PPGVSQPGGR_	_S[Phospho (STY): 100%]PPGVS[Phospho (STY): 0%]QPGGR_	0.999923	1;6	1;0	0	25474.4	[XP_002407534.1 Annotation: leucine rich domain-containing protein, putative]
c47869.graph_c0|m.47080	_SEETSQVPAATAAASSAPKS[Phospho (STY)]PK_	_SEETSQVPAATAAASSAPKS[+80]PK_	_S[Phospho (STY): 0%]EET[Phospho (STY): 0%]S[Phospho (STY): 0%]QVPAAT[Phospho (STY): 0%]AAAS[Phospho (STY): 0.1%]S[Phospho (STY): 0.4%]APKS[Phospho (STY): 99.6%]PK_	0.995874	1;4;5;11;15;16;20	0;0;0;0;0;0;1	0	21716.1	[SBO33237.1 Annotation: linker histone H1 and H5 family protein]
c49215.graph_c0|m.47994	_VIQEESLPTS[Phospho (STY)]PLAK_	_VIQEESLPTS[+80]PLAK_	_VIQEES[Phospho (STY): 0%]LPT[Phospho (STY): 8.5%]S[Phospho (STY): 91.5%]PLAK_	0.914849	6;9;10	0;0.08;0.91	0	22047.4	[XP_021000116.1 Annotation: titin]
c49215.graph_c0|m.47994	_VIQEES[Phospho (STY)]LPTSPLAK_	_VIQEES[+80]LPTSPLAK_	_VIQEES[Phospho (STY): 99.9%]LPT[Phospho (STY): 0%]S[Phospho (STY): 0%]PLAK_	0.999241	6;9;10	1;0;0	0	14142.8	[XP_021000116.1 Annotation: titin]

## Sheet: 磷酸化蛋白
PG.ProteinNames			ID of NR Annotation						XP_002435379.1	A0A6P3D519
c17441.graph_c0|m.1245			XP_023232672.1						XP_002435379.1	B7PNN1
c17835.graph_c0|m.1511;c17841.graph_c0|m.1517;c33438.graph_c0|m.10518;c33895.graph_c0|m.11007			DAA34466.1 AAH21837.1 AAY66925.1 AAH21837.1						XP_002407629.1	B7PB18
c17865.graph_c0|m.1545			XP_002435379.1						XP_002404564.1	B7P3Q5
c17872.graph_c0|m.1548			XP_013786603.1						XP_009024116.1	T1FC41
c20657.graph_c0|m.3049			XP_002407629.1						XP_002403299.1	B7P8X7
c22229.graph_c0|m.3912			AAY66501.1						XP_002399267.1	B7P7K2
c22377.graph_c0|m.3991			XP_002404564.1						XP_002413268.1	A0A6P7VVI3
c22537.graph_c0|m.4070			XP_002404564.1						XP_002413268.1	B7QCK4
c23045.graph_c0|m.4332			XP_002404564.1						XP_002433336.1	B7P1C8
c26793.graph_c0|m.6015			XP_013779774.1						XP_002408128.1	B7PBG7
c27897.graph_c0|m.6604			AAS59855.1						XP_002415000.1	B7QIJ3
c28960.graph_c0|m.7231			XP_009024116.1						XP_002408828.1	B7Q121
c32539.graph_c0|m.9632			XP_022245812.1						XP_002401003.1	B7PXK0
c32631.graph_c0|m.9730			XP_002403299.1						XP_002399295.1	B7P7M2
c32761.graph_c0|m.9875			XP_002399267.1						XP_002401731.1	A0A6P9FQ57
c32912.graph_c0|m.10008			DAA34558.1						XP_002401731.1	B7P274
c32962.graph_c1|m.10060			XP_015911206.1						XP_002409748.1	B7PWF5
c34183.graph_c0|m.11316			XP_002413268.1						XP_002405222.1	B7PZF5
c34223.graph_c0|m.11358			XP_002433336.1						XP_002408079.1	B7Q0N7
c34225.graph_c0|m.11370			XP_002408128.1						XP_002409198.1	B7P6T6
c34582.graph_c0|m.11790			XP_013776550.1						XP_002404600.1	A0A6P7V1N6
c34674.graph_c0|m.11879			XP_013772203.1						XP_002404600.1	B7P3S9
c34728.graph_c0|m.11972			BAM28764.1						XP_002411702.1	B7Q573
c34847.graph_c0|m.12133			XP_002415000.1						XP_002408251.1	A0A6P3CZQ6
c34926.graph_c0|m.12239			KFM59260.1						XP_002408251.1	B7PJK8
c34963.graph_c0|m.12282			XP_002408828.1						XP_002412401.1	B7Q8P9
c35450.graph_c0|m.12903			XP_002401003.1						XP_002399940.1	B7QMN2
c35619.graph_c0|m.13140			XP_013783414.1						XP_002416036.1	B7QLI1
c35699.graph_c0|m.13288			XP_013783414.1						XP_002409548.1	A0A6P3D1G1
c35705.graph_c0|m.13297			ADM63066.1						XP_002409548.1	B7P742
c35799.graph_c0|m.13449			XP_002399295.1						XP_002410673.1	A0A6P3D1U4
c35943.graph_c0|m.13639			XP_023224822.1						XP_002410673.1	B7Q2C4
c36216.graph_c0|m.14043			XP_002401731.1						XP_002408092.1	B7Q0Q1
c36235.graph_c0|m.14081			XP_002409748.1						XP_002412111.1	B7Q760
c36268.graph_c0|m.14134			XP_002405222.1						XP_002413686.1	B7QDS2
c36322.graph_c0|m.14251			XP_002408079.1						XP_002399457.1	B7P7Q7
c36635.graph_c0|m.14789			AAV63542.1						XP_002410067.1	B7PWM5
c36641.graph_c0|m.14796			AAV63542.1						XP_002414523.1	B7QH66
c36695.graph_c0|m.14858			XP_002409198.1						XP_002435177.1	A0A6P3D3C0
c36737.graph_c0|m.14929			XP_002404600.1						XP_002435177.1	B7PN29
c36829.graph_c0|m.15082			XP_002411702.1						XP_002436201.1	B7PR09
c36840.graph_c0|m.15115			XP_002408251.1						XP_002416064.1	B7QLL0
c37032.graph_c0|m.15427			XP_002412401.1						XP_002414642.1	B7QHI5
c37050.graph_c0|m.15469			XP_002399940.1						XP_002434890.1	B7PM92
c37074.graph_c0|m.15526			XP_002416036.1						XP_002414082.1	B7QEW8
c37122.graph_c0|m.15593			XP_002409548.1						XP_002433514.1	B7P1V6
c37157.graph_c0|m.15634			DAA34782.1						XP_002414963.1	B7QIF6
c37223.graph_c0|m.15735			XP_002410673.1						XP_002414953.1	B7QIE6
c37339.graph_c0|m.15955			XP_013777505.1						XP_002402284.1	B7PSD4
c37757.graph_c0|m.16748			XP_002408092.1						XP_002409600.1	B7Q1G0
c37888.graph_c0|m.16985			XP_002412111.1						XP_002412939.1	B7QBL3
c37925.graph_c0|m.17076			XP_002413686.1						XP_002435694.1	B7PPK2
c37950.graph_c0|m.17120			XP_002399457.1						XP_002411054.1	B7Q2V7
c37984.graph_c0|m.17176			XP_002410067.1						XP_002412475.1	B7Q9D2
c38171.graph_c0|m.17577			XP_002414523.1						XP_002412394.1	B7Q8P2
c38456.graph_c0|m.18130			XP_002435177.1						XP_002400977.1	B7P839
c38467.graph_c0|m.18148			XP_015378849.1						XP_002410082.1	B7P7F2
c38583.graph_c0|m.18413			XP_002436201.1						XP_002400435.1	B7P150
c38605.graph_c0|m.18452			XP_002416064.1						XP_002414347.1	B7QFN3
c38661.graph_c1|m.18572			XP_002414642.1						XP_002416130.1	B7QLS5
c38947.graph_c0|m.19217			XP_002434890.1						XP_002401343.1	A0A6P9FQ25
c39080.graph_c0|m.19469			ALQ43545.1						XP_002401343.1	B7P219
c39091.graph_c0|m.19492			XP_002414082.1						XP_002411505.1	B7Q4A2
c39151.graph_c0|m.19601			DAA34682.1						XP_002405649.1	B7P493
c39155.graph_c0|m.19609			XP_023227945.1						XP_002433612.1	B7PEJ0
c39161.graph_c0|m.19621			DAA34484.1						XP_002411441.1	B7Q411
c39325.graph_c0|m.20018			XP_022235977.1						XP_002434810.1	B7PM12
c39506.graph_c0|m.20487			XP_015914937.1						XP_002412221.1	B7Q7V6
c39511.graph_c0|m.20500			XP_002433514.1						XP_002404227.1	B7Q7N2
c39865.graph_c1|m.21383			XP_013773643.1						XP_002407362.1	B7Q0A4
c39933.graph_c0|m.21553			XP_002414963.1						XP_002435849.1	A0A6P3D613
c40018.graph_c0|m.21745			XP_002414953.1						XP_002435849.1	B7PQ07
c40027.graph_c0|m.21763			XP_022240677.1						XP_002408720.1	B7Q104
c40093.graph_c0|m.21916			XP_023227496.1						XP_002400920.1	B7P1Y3
c40142.graph_c0|m.22056			XP_021003098.1						XP_002435705.1	A0A6P3D400
c40352.graph_c0|m.22589			XP_002402284.1						XP_002435705.1	B7PPL3
c40458.graph_c0|m.22846			XP_002409600.1						XP_002416555.1	B7QNQ0
c40509.graph_c0|m.22973			XP_002412939.1						XP_002433460.1	B7P1Q2
c40773.graph_c0|m.23687			XP_013794330.1						XP_002399374.1	B7P0U8
c40858.graph_c0|m.23901			XP_002435694.1						XP_002402861.1	A0A1S4L8L8
c41003.graph_c0|m.24317			XP_002411054.1						XP_002402861.1	B7Q6B8
c41107.graph_c0|m.24576			DAA34587.1						XP_002433635.1	B7PEL3
c41114.graph_c0|m.24588			XP_002412475.1						XP_002405787.1	B7PIP9
c41269.graph_c0|m.25045			XP_002412394.1						XP_002411514.1	B7Q4C4
c41286.graph_c0|m.25084			XP_023242970.1						XP_002401865.1	B7P8E0
c41286.graph_c0|m.25086			XP_002400977.1						XP_002401046.1	A0A6P9FPY3
c41323.graph_c0|m.25195			XP_021915764.1						XP_002401046.1	B7QFY3
c41368.graph_c0|m.25324			XP_023237663.1						XP_002403753.1	B7PYR4
c41447.graph_c0|m.25559			XP_002410082.1						XP_002433642.1	A0A6P3D2S7
c41521.graph_c0|m.25788			XP_002400435.1						XP_002433642.1	B7PEM0
c41567.graph_c0|m.25903			BAF46861.1						XP_002406956.1	B7PAK3
c41605.graph_c1|m.25992			XP_002414347.1						XP_002405716.1	B7PU84
c41627.graph_c0|m.26040			ATN32205.1						XP_002408810.1	B7PJX4
c41653.graph_c0|m.26109			XP_023220982.1						XP_002402020.1	B7Q5L3
c41681.graph_c0|m.26179			XP_002416130.1						XP_002435073.1	B7PMS5
c41765.graph_c0|m.26412			XP_002401343.1						XP_002403897.1	B7PT52
c41769.graph_c2|m.26420			XP_002411505.1						XP_002406292.1	B7P4N4
c41821.graph_c0|m.26585			XP_002405649.1						XP_002404881.1	B7P9N2
c41852.graph_c0|m.26675			XP_013775324.1						XP_002400143.1	B7QAA4
c42029.graph_c1|m.27172			XP_002433612.1						XP_002412436.1	B7Q903
c42113.graph_c0|m.27421			XP_002411441.1						XP_002402078.1	B7PS91
c42202.graph_c0|m.27710			XP_002434810.1						XP_002414590.1	B7QHD3
c42301.graph_c0|m.27987			XP_002412221.1						XP_002433601.1	B7PEH9
c42343.graph_c0|m.28126			XP_002404227.1						XP_002412581.1	B7QAK5
c42520.graph_c0|m.28653			XP_002407362.1						XP_002410090.1	B7Q1T0
c42599.graph_c0|m.28892			XP_002435849.1						XP_002413323.1	B7QCQ9
c42608.graph_c0|m.28912			XP_021003162.1						XP_002406269.1	B7Q9R1
c42722.graph_c0|m.29304			XP_002408720.1						XP_002408100.1	B7P5Y8
c42775.graph_c0|m.29446			XP_015914810.1						XP_002434228.1	B7PGA6
c42870.graph_c0|m.29738			XP_018496619.1						XP_002405828.1	B7Q9E7
c42897.graph_c0|m.29836			XP_002400920.1						XP_019641843.1	A0A6P4ZY72
c43113.graph_c0|m.30559			XP_002435705.1						XP_002403742.1	B7P986
c43144.graph_c0|m.30664			XP_021000126.1						XP_002401365.1	B7Q520
c43158.graph_c0|m.30715			XP_002416555.1						XP_002409814.1	B7PKA3
c43168.graph_c0|m.30747			XP_002433460.1						XP_002416006.1	B7QLF1
c43172.graph_c0|m.30765			XP_022246122.1						XP_002411283.1	B7Q3I5
c43211.graph_c0|m.30894			XP_002399374.1						XP_002409971.1	B7Q1P2
c43220.graph_c0|m.30921			XP_002402861.1						XP_002413076.1	A0A6P3D1G4
c43457.graph_c0|m.31738			XP_002433635.1						XP_002413076.1	B7QC12
c43581.graph_c1|m.32153			XP_022661888.1						XP_002400621.1	B7PEA4
c43755.graph_c0|m.32760			XP_002405787.1						XP_002399380.1	B7P0V4
c43779.graph_c0|m.32856			XP_002411514.1						XP_002411863.1	B7Q615
c43875.graph_c0|m.33163			XP_013782721.1						XP_002404248.1	B7PYZ2
c43887.graph_c0|m.33217			XP_002401865.1						XP_002413054.1	B7QBZ0
c43928.graph_c0|m.33341			XP_002401046.1						XP_002416291.1	B7QM86
c43932.graph_c0|m.33351			XP_002403753.1						XP_002404970.1	B7PZ91
c44043.graph_c0|m.33749			XP_002433642.1						XP_002435412.1	B7PNS0
c44143.graph_c1|m.34093			XP_002406956.1						XP_002411260.1	B7Q3G2
c44236.graph_c0|m.34460			XP_021003829.1						XP_002413991.1	B7QEM7
c44236.graph_c1|m.34462			XP_002405716.1						XP_002407534.1	B7PV81
c44269.graph_c0|m.34597			OQR70159.1						XP_022235977.1
c44286.graph_c0|m.34647			XP_002408810.1						XP_013777505.1
c44293.graph_c1|m.34666			XP_002402020.1						XP_022239133.1
c44370.graph_c0|m.34948			XP_002435073.1						XP_023236414.1
c44436.graph_c0|m.35180			XP_013781542.1						8e-102
c44503.graph_c0|m.35423			XP_002403897.1						XP_023215976.1
c44533.graph_c0|m.35511			XP_002406292.1						KFM59260.1
c44563.graph_c0|m.35601			XP_002404881.1						XP_023231927.1
c44701.graph_c0|m.36107			XP_013785867.1						XP_023237392.1
c44724.graph_c0|m.36189			XP_022250214.1						XP_021000126.1
c44781.graph_c1|m.36382			XP_013794736.1						ATN32205.1
c44836.graph_c0|m.36563			XP_022252879.1						XP_013775324.1
c44858.graph_c0|m.36619			XP_002400143.1						XP_013794736.1
c44954.graph_c0|m.36992			XP_002412436.1						XP_021915764.1
c45003.graph_c0|m.37214			XP_002402078.1						DAA34558.1
c45068.graph_c0|m.37527			XP_022240114.1						XP_018496619.1
c45072.graph_c0|m.37541			XP_022240167.1						XP_013785867.1
c45079.graph_c0|m.37576			DAA34562.1						PRD33322.1
c45108.graph_c1|m.37671			XP_002414590.1						KFM69215.1
c45156.graph_c0|m.37865			AIW65715.1						KFM64093.1
c45225.graph_c0|m.38140			XP_002433601.1						XP_013782721.1
c45288.graph_c0|m.38416			XP_002412581.1						XP_013776550.1
c45349.graph_c0|m.38648			XP_018496438.1						BAM28764.1
c45418.graph_c0|m.38901			XP_002410090.1						ALQ43545.1
c45424.graph_c0|m.38919			XP_002413323.1						XP_021003829.1
c45434.graph_c2|m.38960			XP_002406269.1						AAS59855.1
c45495.graph_c1|m.39190			XP_023223625.1						XP_022240114.1
c45519.graph_c0|m.39285			XP_023236414.1						XP_015914810.1
c45529.graph_c0|m.39339			XP_023237392.1						AAV63542.1
c45650.graph_c0|m.39795			XP_002408100.1						XP_022240677.1
c45666.graph_c0|m.39864			XP_002434228.1						AIW65715.1
c45735.graph_c0|m.40189			XP_002405828.1						XP_021003924.1
c45761.graph_c0|m.40286			XP_018494665.1						XP_013776385.1
c45803.graph_c0|m.40470			KFM81470.1						XP_013794330.1
c45875.graph_c0|m.40768			XP_019641843.1						XP_013775924.1
c45887.graph_c1|m.40854			XP_023212044.1						XP_023224822.1
c45892.graph_c0|m.40882			KFM69215.1						AAY66925.1
c45949.graph_c0|m.41169			XP_023215123.1						XP_023232672.1
c46032.graph_c0|m.41475			PRD33322.1						XP_013779774.1
c46052.graph_c0|m.41561			XP_002403742.1						XP_013786603.1
c46076.graph_c0|m.41690			XP_021003924.1						XP_023215123.1
c46101.graph_c0|m.41784			XP_002401365.1						ASV64059.1
c46127.graph_c0|m.41894			XP_002409814.1						XP_018496438.1
c46130.graph_c1|m.41901			XP_023220446.1						XP_023220982.1
c46137.graph_c0|m.41944			XP_002416006.1						DAA34484.1
c46180.graph_c0|m.42122			ASV64059.1						ADM63066.1
c46259.graph_c1|m.42487			XP_002411283.1						XP_023227945.1
c46327.graph_c0|m.42801			XP_023231927.1						XP_013787666.2
c46341.graph_c0|m.42879			XP_002409971.1						XP_023220446.1
c46349.graph_c0|m.42904			XP_002413076.1						XP_013773643.1
c46351.graph_c0|m.42909			XP_002400621.1						XP_021003162.1
c46352.graph_c0|m.42915			XP_002399380.1						KFM81470.1
c46376.graph_c0|m.43033			XP_002411863.1						XP_022246122.1
c46379.graph_c0|m.43049			XP_013775924.1						XP_022250214.1
c46387.graph_c1|m.43080			XP_002404248.1						XP_018494665.1
c46413.graph_c0|m.43189			XP_022692772.1						DAA34782.1
c46472.graph_c0|m.43488			XP_022239133.1						XP_013783310.1
c46556.graph_c0|m.43965			KFM64093.1						XP_015378849.1
c46620.graph_c1|m.44311			XP_013776366.1						XP_022692772.1
c46627.graph_c0|m.44352			XP_013776385.1						XP_013776366.1
c46645.graph_c1|m.44465			XP_013787666.2						OQR70159.1
c46724.graph_c0|m.44914			XP_002413054.1						E-value:
c46768.graph_c0|m.45177			XP_002416291.1						BAF46861.1
c46797.graph_c0|m.45335			XP_023215976.1						XP_021000116.1
c46800.graph_c0|m.45373			XP_002404970.1						XP_022240167.1
c46810.graph_c1|m.45434			XP_002435412.1						XP_023237663.1
c46852.graph_c0|m.45672			XP_002408100.1						XP_023223625.1
c46853.graph_c0|m.45680			XP_013783310.1						XP_023212044.1
c46854.graph_c0|m.45687			XP_002411260.1						DAA34682.1
c46883.graph_c0|m.45912			XP_002413991.1						SBO33237.1
c46901.graph_c1|m.46090			XP_002407534.1						AAY66501.1
c47107.graph_c0|m.46581			XP_002407534.1						DAA34562.1
c47869.graph_c0|m.47080			SBO33237.1						XP_013781542.1
c49215.graph_c0|m.47994			XP_021000116.1						XP_021003098.1
									XP_013783414.1
									DAA34466.1
									XP_022245812.1
									AAH21837.1
									XP_022661888.1
									XP_013772203.1
									XP_023242970.1
									XP_022252879.1
									XP_015911206.1
									XP_015914937.1
									XP_023227496.1
									DAA34587.1
