# Supplementary material for: Phosphoproteomic Analysis of Haemaphysalis longicornis Saliva Reveals the Influential Contributions of Phosphoproteins to Blood-Feeding Success
Source: Front Cell Infect Microbiol. 2022 Jan 18;11:769026. doi: 10.3389/fcimb.2021.769026 (PMC8804221; doi:10.3389/fcimb.2021.769026)
Supplement: Supplementary Table S4 — Differentially expressed proteins including immune-related proteins of rabbit plasma from the bite site by SPK silenced ticks. [file Table_4.xls]

PG.Pvalue	PG.Cscore	PG.ProteinGroups	PG.ProteinAccessions	PG.Genes	PG.ProteinDescriptions	[1] control-plasma-1.raw.PG.Quantity	[2] control-plasma-2.raw.PG.Quantity	[3] control-plasma-3.raw.PG.Quantity	[4] SPK-plasma-1.raw.PG.Quantity	[5] SPK-plasma-2.raw.PG.Quantity	[6] SPK-plasma-3.raw.PG.Quantity
2.39E-61	0.8614581	A0A059VEH2;A0A059VFB1;A0A059VJ35;A0A2D1CSI3;A0A5F9CN05;A0A5F9CQS3;A0A5F9DUQ7;G1SSC3	A0A059VEH2;A0A059VFB1;A0A059VJ35;A0A2D1CSI3;A0A5F9CN05;A0A5F9CQS3;A0A5F9DUQ7;G1SSC3	KIT	KIT (Fragment);KIT (Fragment);Mast/stem cell growth factor receptor;Mast/stem cell growth factor receptor;Mast/stem cell growth factor receptor;Mast/stem cell growth factor receptor Kit;Mast/stem cell growth factor receptor Kit;Mast/stem cell growth factor receptor	37462.85156	38380.60547	41367.63672	15010.68848	15690.0625	16283.2793
3.11E-09	0.7513514	A0A068BC12;A0A068BCW7;A0A068BGJ4;A0A5F9C2G9;A0A5F9CAE6;A0A5F9CAW5;A0A5F9CNN7;A0A5F9CSS8;A0A5F9CXV7;A0A5F9D131;A0A5F9DCZ6;A0A5F9DGN8;A0A5F9DRN8;A0A5S8I3P7;G1T6S0;P09493;P58772;P58776;Q95JE9	A0A068BC12;A0A068BCW7;A0A068BGJ4;A0A5F9C2G9;A0A5F9CAE6;A0A5F9CAW5;A0A5F9CNN7;A0A5F9CSS8;A0A5F9CXV7;A0A5F9D131;A0A5F9DCZ6;A0A5F9DGN8;A0A5F9DRN8;A0A5S8I3P7;G1T6S0;P09493;P58772;P58776;Q95JE9	Tpm2;Tpm2;Tpm2;TPM1;;;;TPM1;TPM1;;TPM1;;;;TPM1;TPM1;TPM1;TPM2;	Beta-tropomyosin isoform 2;Beta-tropomyosin isoform 1;Beta-tropomyosin isoform 4;Tropomyosin alpha-1 chain;Uncharacterized protein;Uncharacterized protein;Uncharacterized protein;Tropomyosin alpha-1 chain;Tropomyosin alpha-1 chain;Uncharacterized protein;Tropomyosin alpha-1 chain;Uncharacterized protein;Uncharacterized protein;Uncharacterized protein;Tropomyosin alpha-1 chain;Tropomyosin alpha-1 …	Filtered	8115.697754	9901.550781	21396.0332	26972.24609	30304.57422
5.63E-40	0.8254218	A0A0A0MQP7;A0A5F9CU07;P62739;P62740	A0A0A0MQP7;A0A5F9CU07;P62739;P62740	ACTA2	Actin, aortic smooth muscle;Actin, aortic smooth muscle;Actin, aortic smooth muscle;Actin, aortic smooth muscle	6580.054688	5396.215332	3106.871826	10159.70898	11785.25488	12158.79102
8.74E-58	0.8559818	A0A0C6FQU5	A0A0C6FQU5		IgG heavy chain VDJ region	3009.594727	43322.45703	30894.08008	272989.6875	243248.6094	270029.5313
4.29E-112	0.9262556	A0A0C6G3N9	A0A0C6G3N9		IgM heavy chain VDJ region	8726.391602	4069.489746	3763.56543	2799379.5	3352608.25	3526249.75
6.35E-51	0.8449047	A0A0C6G3P3	A0A0C6G3P3		IgM light chain	70312.50781	83152.74219	19692.0293	59729.72656	52359.67188	58251.24219
4.98E-34	0.8136426	A0A0C6G5I1	A0A0C6G5I1		IgM heavy chain VDJ region	Filtered	Filtered	Filtered	32064.63281	63257.89844	73789.14844
6.78E-66	0.8682083	A0A0C6G5I3	A0A0C6G5I3		IgG light chain	269776.5	195911.9531	196165.0156	107099.8047	105937.125	123371.5078
7.40E-37	0.8193602	A0A0D3RIF6;G1SE67	A0A0D3RIF6;G1SE67	;SPR	Sepiapterin reductase	Filtered	Filtered	Filtered	15020.64063	12503.25977	12963.63867
6.66E-78	0.8849344	A0A0G2JH20;A0A5F9C503;A0A5F9CS69;A0A5F9DPT2;P30946	A0A0G2JH20;A0A5F9C503;A0A5F9CS69;A0A5F9DPT2;P30946	;;;;HSP90AA1	Heat shock protein 90 alpha family class A member 1;Heat shock protein 90 alpha family class A member 1;Heat shock protein 90 alpha family class A member 1;Heat shock protein 90 alpha family class A member 1;Heat shock protein HSP 90-alpha	8978.555664	9513.514648	8401.105469	22492.22461	22997.75	21525.76172
1.13E-98	0.9109447	A0A0G2JH24;P53614	A0A0G2JH24;P53614	;SAA1	Uncharacterized protein;Serum amyloid A-1 protein	13968.77051	12177.04297	10639.00586	1091293.875	1083727.875	1012314.875
1.17E-82	0.8911827	A0A1D2R1L3	A0A1D2R1L3	BEH94_07790	Uncharacterized protein	57377.24609	60166.95313	47679.28125	78787.16406	59604.66797	57176.29688
3.87E-125	0.940254	A0A1K0GV16	A0A1K0GV16	GLNA1	Globin A1	118150.3594	146909.1875	124996.6328	782151.875	791261.75	920419
1.18E-86	0.8962876	A0A1Y1B8B2	A0A1Y1B8B2		IgM heavy chain VDJ region (Fragment)	Filtered	Filtered	Filtered	1089423.125	868468.5625	886102.8125
2.36E-76	0.8828566	A0A1Y1B8B3	A0A1Y1B8B3		IgG heavy chain VDJ region (Fragment)	179083.875	95294.07031	114818.4375	334633.2813	257966.2344	185214.5938
7.58E-72	0.8766817	A0A1Y1B8C2	A0A1Y1B8C2		IgG light chain (Fragment)	760566.4375	689417.5625	406714.875	247527.4219	287064.5625	339651.9063
1.51E-67	0.8706015	A0A1Y1B8C3;A0A1Y1B8Z0	A0A1Y1B8C3;A0A1Y1B8Z0		IgG light chain (Fragment)	198542.3125	222680.3438	207875.5	161214.875	46553.09375	97667.1875
2.02E-86	0.8959922	A0A1Y1B9K3	A0A1Y1B9K3		IgM light chain (Fragment)	809997.375	872362.3125	748554.125	152858.25	167742.7188	151700
2.46E-99	0.9117242	A0A1Y1B9M1	A0A1Y1B9M1		IgM light chain (Fragment)	1381807.25	1291522.75	1219338	1102605	327313.6563	152359.75
8.04E-122	0.9367682	A0A1Y1B9S7;A0A1Y1BDY8	A0A1Y1B9S7;A0A1Y1BDY8		IgG light chain (Fragment);IgM light chain (Fragment)	715050.5625	481384.0625	795184.25	264960.125	273234.7188	338022.375
1.47E-89	0.899923	A0A1Y1BDX9	A0A1Y1BDX9		IgG light chain (Fragment)	930870.6875	892184.0625	900337	306712.5625	368708.0313	330720.0938
4.24E-63	0.864088	A0A2Z6DUF7;G1TTJ1	A0A2Z6DUF7;G1TTJ1	DHRS11	Dehydrogenase/reductase SDR family member 11;Dehydrogenase/reductase 11	7085.006836	7097.355957	6992.575195	18829.50586	21498.66211	18040.60352
1.85E-89	0.8997982	A0A3B0IP62	A0A3B0IP62	ADIB	Adiponectin B	229625.8594	311108.3438	264410.5625	167394.3281	189558.7656	178759.375
4.15E-83	0.891762	A0A3B0J243;G1TV17;Q2LDA4	A0A3B0J243;G1TV17;Q2LDA4	ADID;ADIPOQ;	Adiponectin D;Adiponectin, C1Q and collagen domain containing;Adiponectin	190689	187971.6563	183765.3906	59697.03125	64066.50781	60782.73828
1.03E-92	0.903801	A0A3B0J7B7;U3KMB5	A0A3B0J7B7;U3KMB5	ADIC;C1QA	Complement C1q subcomponent subunit A	175057.5156	178910	192976.6875	118054.0078	114120.8203	122868.7969
1.35E-77	0.8845258	A0A3G1T4H7	A0A3G1T4H7	BTRF1	Uncharacterized protein	1025144	1074992.625	1135329.375	1906893.125	2040620.25	1639752.75
2.76E-60	0.8598434	A0A3Q8QC47;A0A3Q8QC55;A0A3Q8QC72;A0A3Q8QCS2;A0A3S8NTQ2;A0A3S8NTT1;A0A3S8NTU2;A0A5F9CWP3;A0A5F9DBL2;A0A5F9DQ87;G1U5Y9	A0A3Q8QC47;A0A3Q8QC55;A0A3Q8QC72;A0A3Q8QCS2;A0A3S8NTQ2;A0A3S8NTT1;A0A3S8NTU2;A0A5F9CWP3;A0A5F9DBL2;A0A5F9DQ87;G1U5Y9	NAV1	Neuron navigator 1 (Fragment);Neuron navigator 1 (Fragment);Neuron navigator 1 (Fragment);Neuron navigator 1 (Fragment);Neuron navigator 1 (Fragment);Neuron navigator 1 (Fragment);Neuron navigator 1 (Fragment);Neuron navigator 1;Neuron navigator 1;Neuron navigator 1;Neuron navigator 1	29800.10352	26959.53125	21334.30664	141268.3594	125747.4922	128923.8984
1.23E-53	0.8493752	A0A5F9C0P9;A0A5F9C676;A0A5F9D998;G1SL66;U3KNN6	A0A5F9C0P9;A0A5F9C676;A0A5F9D998;G1SL66;U3KNN6	FGFR1	Fibroblast growth factor receptor;Fibroblast growth factor receptor 1;Fibroblast growth factor receptor;Fibroblast growth factor receptor;Fibroblast growth factor receptor	49316.73438	43387.76563	51156.41797	46493.22656	43270.95313	36179.71484
1.50E-25	0.7957842	A0A5F9C0Q4;D5FIT0	A0A5F9C0Q4;D5FIT0	LPL	Lipoprotein lipase	6067.23291	4266.684082	7551.776367	Filtered	1857.809448	Filtered
4.64E-53	0.8484336	A0A5F9C0S1;A0A5F9CB58;A0A5F9CBZ1;A0A5F9CDX1;A0A5F9D0S4;A0A5F9D5C7;A0A5F9DK57;A0A5F9DLR7;G1SNQ7	A0A5F9C0S1;A0A5F9CB58;A0A5F9CBZ1;A0A5F9CDX1;A0A5F9D0S4;A0A5F9D5C7;A0A5F9DK57;A0A5F9DLR7;G1SNQ7	ABI3BP	ABI family member 3 binding protein	32323.43945	34867.59766	34044.53125	44480.01563	43556.55859	43815.54297
7.12E-74	0.8794836	A0A5F9C0T5	A0A5F9C0T5	GSN	Actin-depolymerizing factor	473990.625	462559.0625	599140.875	182402.3438	164533.1875	137146.2188
1.32E-62	0.8633527	A0A5F9C0Y5;G1TEU5;U3KPF0	A0A5F9C0Y5;G1TEU5;U3KPF0	CPNE3	Copine 3	4598.188477	6693.733887	9479.098633	60972.90625	34929.01563	25596.2793
0.01207708	0.704539	A0A5F9C0Z2;A0A5F9C0Z7;A0A5F9CIB3;A0A5F9CYC9;A0A5F9D0L1;A0A5F9D104;A0A5F9D650;A0A5F9D742;G1U018;Q95MJ3	A0A5F9C0Z2;A0A5F9C0Z7;A0A5F9CIB3;A0A5F9CYC9;A0A5F9D0L1;A0A5F9D104;A0A5F9D650;A0A5F9D742;G1U018;Q95MJ3	IGF2R;IGF2R;IGF2R;IGF2R;IGF2R;IGF2R;IGF2R;IGF2R;IGF2R;m6p/igf2r	Insulin like growth factor 2 receptor;Insulin like growth factor 2 receptor;Insulin like growth factor 2 receptor;Insulin like growth factor 2 receptor;Insulin like growth factor 2 receptor;Insulin like growth factor 2 receptor;Insulin like growth factor 2 receptor;Insulin like growth factor 2 receptor;Insulin like growth factor 2 receptor;Mannose-6-phosphate/insulin-like growth factor II recepto…	14252.88672	14143.02441	14216.26465	6249.322266	5304.399414	7779.56543
4.50E-38	0.8217537	A0A5F9C0Z4;A0A5F9CDD1	A0A5F9C0Z4;A0A5F9CDD1	PSAP	Prosaposin	32652.66992	31820.64453	26526.81641	5152.744141	14029.87793	11732.28613
1.08E-61	0.8619782	A0A5F9C139;A0A5F9D2F3;A0A5F9D8X7;A0A5F9DDR5;G1SN85	A0A5F9C139;A0A5F9D2F3;A0A5F9D8X7;A0A5F9DDR5;G1SN85	FAP	Fibroblast activation protein alpha	18251.05859	17589.68555	16854.58203	11618.26367	12516.44141	12125.10449
1.52E-59	0.8587077	A0A5F9C145;A0A5F9DEB6;G1SJN5	A0A5F9C145;A0A5F9DEB6;G1SJN5	MAN2A1	Alpha-mannosidase	14925.625	12058.17383	14857.74902	10357.51953	11055.7793	8997.632813
2.07E-79	0.8869364	A0A5F9C148;A0A5F9D937	A0A5F9C148;A0A5F9D937	NCAM1	Neural cell adhesion molecule 1	41638.76563	46226.06641	43282.625	51991.09375	59848.51172	57883.91406
6.16E-73	0.8781933	A0A5F9C175;A0A5F9D8D9;P01377	A0A5F9C175;A0A5F9D8D9;P01377		Corticostatin-4	567051	647761.375	574163.8125	132893.0469	171019.5156	163973.0469
3.78E-79	0.8865903	A0A5F9C181;A0A5F9C1V0;A0A5F9CHN0;A0A5F9CM59;A0A5F9CPI4;A0A5F9D5R3;A0A5F9D9C7;A0A5F9DPC5;A0A5F9DVM4;G1SDW8	A0A5F9C181;A0A5F9C1V0;A0A5F9CHN0;A0A5F9CM59;A0A5F9CPI4;A0A5F9D5R3;A0A5F9D9C7;A0A5F9DPC5;A0A5F9DVM4;G1SDW8	CD44	CD44 antigen	115655.2656	112364.7109	108544.1016	108316.9766	98459.67188	112543.7891
4.48E-23	0.7903942	A0A5F9C1A5;A0A5F9C3T5;A0A5F9C9W1;A0A5F9CAK6;A0A5F9CX45;A0A5F9DEB4;A0A5F9DJ51;G1T8S8	A0A5F9C1A5;A0A5F9C3T5;A0A5F9C9W1;A0A5F9CAK6;A0A5F9CX45;A0A5F9DEB4;A0A5F9DJ51;G1T8S8		Alpha-mannosidase	6819.29248	16559.25977	16543.96094	2988.641846	3222.623535	897.006958
1.51E-46	0.8374148	A0A5F9C1F8;A0A5F9DKP6;G1T4M5	A0A5F9C1F8;A0A5F9DKP6;G1T4M5	PLXND1	Plexin D1	19444.52539	21491.66211	25820.37891	19458.52734	17655.01953	17047.0918
2.81E-44	0.833384	A0A5F9C1L6;A0A5F9CPF7;A0A5F9CUU5;A0A5F9CV24;A0A5F9D1F7;A0A5F9D4S1;A0A5F9DKG5;A0A5F9DRD6;A0A5F9DRU0;G1TQR0;G1TUC8	A0A5F9C1L6;A0A5F9CPF7;A0A5F9CUU5;A0A5F9CV24;A0A5F9D1F7;A0A5F9D4S1;A0A5F9DKG5;A0A5F9DRD6;A0A5F9DRU0;G1TQR0;G1TUC8	ACTN1;ACTN1;ACTN1;ACTN1;ACTN1;ACTN4;ACTN1;ACTN1;ACTN1;ACTN1;ACTN4	Actinin alpha 1;Actinin alpha 1;Actinin alpha 1;Actinin alpha 1;Actinin alpha 1;Actinin alpha 4;Actinin alpha 1;Actinin alpha 1;Actinin alpha 1;Actinin alpha 1;Actinin alpha 4	13799.66895	11780.60449	13078.53906	19017.90234	22144.97266	18470.23047
9.13E-50	0.8429579	A0A5F9C1P8;A0A5F9C946;A0A5F9D111;A0A5F9DC24;A0A5F9DPD9;G1SZI7	A0A5F9C1P8;A0A5F9C946;A0A5F9D111;A0A5F9DC24;A0A5F9DPD9;G1SZI7	CROT	Carnitine O-octanoyltransferase	5381.921875	5525.015137	8978.951172	7290.869629	10547.81641	3333.180176
3.27E-40	0.8258685	A0A5F9C1Q1;A0A5F9DQB7;G1SFR5	A0A5F9C1Q1;A0A5F9DQB7;G1SFR5	PAM	Peptidylglycine alpha-amidating monooxygenase	2271.134766	8635.348633	3346.246582	2473.395996	1867.812012	1947.765625
7.70E-48	0.8396657	A0A5F9C1V2;A0A5F9C723;A0A5F9DB31;G1T5N7;U3KM88	A0A5F9C1V2;A0A5F9C723;A0A5F9DB31;G1T5N7;U3KM88	GRN	Granulin precursor	74373.51563	75339.57031	69846.07031	20725.14258	12962.08594	24687.73828
5.22E-58	0.85633	A0A5F9C1W1;A0A5F9D4Y6;G1SNI2	A0A5F9C1W1;A0A5F9D4Y6;G1SNI2	FSTL1	Follistatin like 1	10067.70801	15679.93457	11379.57617	12415.33887	11797.97168	10897.7334
1.12E-83	0.892497	A0A5F9C203;G1SQ27;Q9XSC5	A0A5F9C203;G1SQ27;Q9XSC5	CLU	Clusterin	61561.13281	63739.94531	69732.57031	53488.08203	54814.17578	51550.66406
4.24E-94	0.9054816	A0A5F9C295;A0A5F9CI27;G1T9V4	A0A5F9C295;A0A5F9CI27;G1T9V4	PSMA6	Proteasome subunit alpha type	76975.44531	75121.73438	74983.44531	57407.31641	62360.99609	66879.42188
6.22E-88	0.8978943	A0A5F9C2E0;A0A5F9CWQ9;G1SFJ5;U3KMR1	A0A5F9C2E0;A0A5F9CWQ9;G1SFJ5;U3KMR1	ADGRF5	Adhesion G protein-coupled receptor F5	28092.31641	27008.875	25183.61914	46796.74609	42405.52734	43296.94141
7.13E-48	0.8397231	A0A5F9C2M7;A0A5F9C3N4;A0A5F9CG60;A0A5F9CTT5;A0A5F9CTY5;A0A5F9CYH5;A0A5F9DPM1;G1TMZ6	A0A5F9C2M7;A0A5F9C3N4;A0A5F9CG60;A0A5F9CTT5;A0A5F9CTY5;A0A5F9CYH5;A0A5F9DPM1;G1TMZ6	LAMP2	Lysosomal associated membrane protein 2	23070.92188	22142.44531	21279.61328	20294.04883	18693.75195	17505.18359
1.06E-67	0.870818	A0A5F9C2N4;A0A5F9CKQ0;A0A5F9CSR9;A0A5F9DFT4;A0A5F9DN60;A0A5F9DR82;G1SJK3	A0A5F9C2N4;A0A5F9CKQ0;A0A5F9CSR9;A0A5F9DFT4;A0A5F9DN60;A0A5F9DR82;G1SJK3	ART3	NAD(P)(+)--arginine ADP-ribosyltransferase	24588.875	22426.3418	21064.2168	21984.5	23422.79102	21725.75781
1.34E-40	0.8266028	A0A5F9C2S3;G1SZ16	A0A5F9C2S3;G1SZ16	TRMT2A	Thioredoxin-disulfide reductase	467.0437317	2672.831543	5203.282227	12998.86719	13673.93457	16189.34668
4.72E-55	0.8516595	A0A5F9C2W9;A0A5F9D150;G1T4W4	A0A5F9C2W9;A0A5F9D150;G1T4W4	FBLN5	Fibulin-5	53127.09375	52316.9375	49962.78516	32142.57617	25184.52148	23968.16602
3.83E-70	0.8742952	A0A5F9C2X4;A0A5F9CGX6;A0A5F9CJB7;A0A5F9CR40;A0A5F9DAJ5;A0A5F9DVH1;G1T994	A0A5F9C2X4;A0A5F9CGX6;A0A5F9CJB7;A0A5F9CR40;A0A5F9DAJ5;A0A5F9DVH1;G1T994	COL12A1	Collagen alpha-1(XII) chain	28065.36133	27158.16211	28620.33008	5668.993164	5898.15625	4113.901855
1.43E-39	0.8246496	A0A5F9C326;A0A5F9C550;A0A5F9CED7;A0A5F9DDZ2;G1T442	A0A5F9C326;A0A5F9C550;A0A5F9CED7;A0A5F9DDZ2;G1T442	GCLC	Glutamate--cysteine ligase	3379.053711	4221.052734	3941.157471	19454.0625	17800.39648	16192.72559
9.48E-52	0.8462784	A0A5F9C369	A0A5F9C369		Ig-like domain-containing protein	899673.6875	1322956.5	1232454.375	223982.6875	187401.5781	318943.375
9.26E-79	0.8860742	A0A5F9C3B7;A0A5F9D1N8;G1SJ56	A0A5F9C3B7;A0A5F9D1N8;G1SJ56	VCL	Metavinculin	12274.16211	13965.26074	15040.0127	13957.18457	13438.67578	14106.28613
2.44E-31	0.8080395	A0A5F9C3C4;A0A5F9DJW7;G1SK33;Q866G5	A0A5F9C3C4;A0A5F9DJW7;G1SK33;Q866G5	ITGB1;ITGB1;ITGB1;	Integrin beta;Integrin beta;Integrin beta;Integrin beta (Fragment)	18757.06445	19209.38672	22965.42188	10168.65527	3112.143799	7360.168457
8.10E-05	0.730361	A0A5F9C3D7;A0A5F9C9R5;G1U9T8;G1U9U0	A0A5F9C3D7;A0A5F9C9R5;G1U9T8;G1U9U0	CCT4	T-complex protein 1 subunit delta	Filtered	Filtered	4.635436058	4167.85498	5810.299316	3011.355225
2.22E-42	0.8299266	A0A5F9C3N0	A0A5F9C3N0		Ig-like domain-containing protein	480115.2813	430786.9375	359015.4375	511389.6563	432047.9063	406833.4375
3.43E-17	0.7763479	A0A5F9C3R7;G1TLQ8	A0A5F9C3R7;G1TLQ8	PSMC3	Proteasome 26S subunit, ATPase 3;Proteasome 26S subunit, ATPase 3	9236.780273	5734.15332	7374.504395	31662.85938	38647.05469	26319.66602
2.09E-54	0.8506213	A0A5F9C3R8;A0A5F9CG63;A0A5F9CRE4;A0A5F9D525;A0A5F9D613	A0A5F9C3R8;A0A5F9CG63;A0A5F9CRE4;A0A5F9D525;A0A5F9D613		RAP1B, member of RAS oncogene family;RAP1B, member of RAS oncogene family;RAP1B, member of RAS oncogene family;RAP1B, member of RAS oncogene family;RAP1A, member of RAS oncogene family	27990.74609	25503.64844	27245.0625	44736.58203	38755.22656	44536.25391
5.28E-34	0.8135908	A0A5F9C3S6;G1TZ23	A0A5F9C3S6;G1TZ23	SMU1	SMU1 DNA replication regulator and spliceosomal factor	3683.63208	7037.216309	4193.567383	5546.320313	7543.430176	4930.147949
5.74E-37	0.8195786	A0A5F9C3V2;A0A5F9CB14;A0A5F9CVW0;A0A5F9DEI0;A0A5F9DMP1;G1SDZ0	A0A5F9C3V2;A0A5F9CB14;A0A5F9CVW0;A0A5F9DEI0;A0A5F9DMP1;G1SDZ0	CTSA	Carboxypeptidase	10896.55859	12688.79297	11968.98242	1412.742432	6201.797363	1623.436523
8.78E-89	0.8989561	A0A5F9C402;G1SMZ3	A0A5F9C402;G1SMZ3	MST1	Macrophage stimulating 1	71486.50781	71162.34375	66909.44531	59845.83984	60022.21094	59797.55469
6.20E-38	0.8214815	A0A5F9C403;A0A5F9C5X5;A0A5F9CJM1;A0A5F9CTI5;A0A5F9CV92;A0A5F9CZL9;A0A5F9DUQ9;G1SGY3	A0A5F9C403;A0A5F9C5X5;A0A5F9CJM1;A0A5F9CTI5;A0A5F9CV92;A0A5F9CZL9;A0A5F9DUQ9;G1SGY3	NEO1	Neogenin 1	Filtered	2225.752197	2204.324707	2019.190552	936.1452026	Filtered
4.34E-93	0.9042571	A0A5F9C411;A0A5F9CAG4;G1T5L0	A0A5F9C411;A0A5F9CAG4;G1T5L0	IGHM	Immunoglobulin heavy constant mu	641583.375	660069.4375	682219.6875	332757.3125	298339.9063	330355.4375
1.16E-82	0.8911875	A0A5F9C497	A0A5F9C497	CR2	Complement C3d receptor 2	37384.21875	36676.51172	36956.91406	25816.47852	28556.50977	30311.5
8.07E-84	0.8926777	A0A5F9C4B0;A0A5F9C9R2;A0A5F9CTD3;G1TFQ7	A0A5F9C4B0;A0A5F9C9R2;A0A5F9CTD3;G1TFQ7		Uncharacterized protein	15454.44922	16509.23633	16902.65234	81073.15625	89279.34375	88320.6875
1.60E-66	0.8691196	A0A5F9C4B7;G1SDY5	A0A5F9C4B7;G1SDY5	YWHAZ	Tyrosine 3-monooxygenase/tryptophan 5-monooxygenase activation protein zeta	12747.49512	11529.78711	14270.19629	25124.7793	26545.91211	24907.00977
2.36E-62	0.8629743	A0A5F9C4D1;G1SQB4	A0A5F9C4D1;G1SQB4	MMRN1	Multimerin 1	96345.75781	98494.94531	106692.3594	82824.80469	85328.26563	96537
6.65E-84	0.8927856	A0A5F9C4D8;A0A5F9CV98;A0A5F9D785;G1TI71	A0A5F9C4D8;A0A5F9CV98;A0A5F9D785;G1TI71		UTP--glucose-1-phosphate uridylyltransferase	85223.28906	88957.11719	83998.90625	55835.66406	57538.46094	60706.94922
9.57E-71	0.8751425	A0A5F9C4R6;G1SEI3;I4E993;I4E994;I4E995	A0A5F9C4R6;G1SEI3;I4E993;I4E994;I4E995	PMEL	PKD domain-containing protein;PKD domain-containing protein;Premelanosome protein;Premelanosome protein;Premelanosome protein	40633.25	38906.49609	37494.23047	46039.87109	47969.11719	28712.875
2.68E-50	0.8438563	A0A5F9C4V2;A0A5F9CEP9;A0A5F9CQV5;G1TBY1	A0A5F9C4V2;A0A5F9CEP9;A0A5F9CQV5;G1TBY1	CTSB	Cathepsin B	30412.8125	24382.67188	25045.79102	13477.03418	9896.553711	12958.61035
3.05E-71	0.8758381	A0A5F9C4W7	A0A5F9C4W7		SERPIN domain-containing protein	27605.06836	22578.84375	23879.70117	20688.75586	19147.11914	17198.07617
3.23E-72	0.8771963	A0A5F9C5N8	A0A5F9C5N8		Ig-like domain-containing protein	55909.46484	48263.80078	47618.89063	32732.20117	41981.04688	44416.60547
4.95E-33	0.8115811	A0A5F9C5Q7;A0A5F9DAY7;A0A5F9DFU3;G1U3B8	A0A5F9C5Q7;A0A5F9DAY7;A0A5F9DFU3;G1U3B8	TXNL1	Thioredoxin like 1	Filtered	3163.585205	3919.713867	26676.33203	16788.58203	20274.47461
9.78E-91	0.9013767	A0A5F9C5S0;G1T7H9	A0A5F9C5S0;G1T7H9	C1R	Complement C1r	98962.19531	94883.70313	96866.63281	60619.24609	58422.08203	61371.13281
4.08E-57	0.8549329	A0A5F9C5S1;A0A5F9C811;A0A5F9D719;G1T4Z2	A0A5F9C5S1;A0A5F9C811;A0A5F9D719;G1T4Z2	ACLY	ATP-citrate synthase	14379.64453	9993.737305	9097.672852	32434.22852	14507.72168	36890.51953
2.19E-48	0.8406058	A0A5F9C637;A0A5F9C970;A0A5F9DHV8;G1SHH5	A0A5F9C637;A0A5F9C970;A0A5F9DHV8;G1SHH5	MFAP5	Microfibril associated protein 5	22373.98242	22011.9668	20667.91211	17872.41992	18244.87305	21921.16406
2.43E-68	0.8717368	A0A5F9C6C9;A0A5F9CGZ9;A0A5F9D3C1;G1TYH7	A0A5F9C6C9;A0A5F9CGZ9;A0A5F9D3C1;G1TYH7	APMAP	Adipocyte plasma membrane-associated protein	29141.90039	27616.16992	26267.50391	15471.08301	13623.26953	12522.56641
2.01E-76	0.8829492	A0A5F9C6E3;A0A5F9D1J7;G1TT06	A0A5F9C6E3;A0A5F9D1J7;G1TT06	SELENBP1	Selenium binding protein 1	19789.8418	20004.5918	19440.54102	35283.67969	35869.75781	37612.80859
7.44E-88	0.8977964	A0A5F9C6E6;A0A5F9CFF5;A0A5F9CVM6;A0A5F9DB30;G1SMP2	A0A5F9C6E6;A0A5F9CFF5;A0A5F9CVM6;A0A5F9DB30;G1SMP2	IL1RAP	Interleukin 1 receptor accessory protein	189886.6094	188112.0625	187243.4375	143877.5625	145274.6094	146299.9531
2.57E-27	0.7995421	A0A5F9C6F0;A0A5F9DFV1;G1SK08	A0A5F9C6F0;A0A5F9DFV1;G1SK08	OLFML2B	Olfactomedin like 2B	18510.7168	16822.19922	13176.2793	12448.04004	13364.50098	12677.52832
8.16E-43	0.8307242	A0A5F9C6L7;A0A5F9CRI2;Q03505	A0A5F9C6L7;A0A5F9CRI2;Q03505	ADH6;ADH6;ADH1	PKS_ER domain-containing protein;PKS_ER domain-containing protein;Alcohol dehydrogenase 1	34306.47266	16878.25977	15481.31348	Filtered	Filtered	1341.583374
2.53E-39	0.8241741	A0A5F9C6P1;G1T180	A0A5F9C6P1;G1T180	ITGA2	Integrin subunit alpha 2	10615.55371	15096.63477	10881.39648	4914.623535	4984.73584	5695.655273
4.45E-81	0.8891269	A0A5F9C6Y7;A0A5F9DUM8;G1T9M9	A0A5F9C6Y7;A0A5F9DUM8;G1T9M9		Heat shock protein family A (Hsp70) member 8	14130.58105	16296.05664	16507.36914	52818.85938	53298.82031	52744.01563
1.37E-61	0.8618218	A0A5F9C6Z7;A0A5F9C947;A0A5F9D3E7;A0A5F9DSC3;A0A5F9DVQ0;G1T361	A0A5F9C6Z7;A0A5F9C947;A0A5F9D3E7;A0A5F9DSC3;A0A5F9DVQ0;G1T361	SUCLG2	Succinate-CoA ligase GDP-forming subunit beta;Succinate--CoA ligase [GDP-forming] subunit beta, mitochondrial;Succinate--CoA ligase [GDP-forming] subunit beta, mitochondrial;Succinate-CoA ligase GDP-forming subunit beta;Succinate--CoA ligase [GDP-forming] subunit beta, mitochondrial;Succinate--CoA ligase [GDP-forming] subunit beta, mitochondrial	36030.09375	14074.94336	20307.76172	19938.68945	4380.602051	17950.69727
3.29E-90	0.9007263	A0A5F9C720;G1SDZ3;Q8WMQ5;Q95JG0	A0A5F9C720;G1SDZ3;Q8WMQ5;Q95JG0	PLTP	Phospholipid transfer protein	112585.3438	109851.3203	108732.5469	66786.92188	76217.17969	75815.11719
8.98E-55	0.8512107	A0A5F9C740;A0A5F9CK55;A0A5F9CMU8;G1SUX3	A0A5F9C740;A0A5F9CK55;A0A5F9CMU8;G1SUX3	ST3GAL6	ST3 beta-galactoside alpha-2,3-sialyltransferase 6;ST3 beta-galactoside alpha-2,3-sialyltransferase 6;ST3 beta-galactoside alpha-2,3-sialyltransferase 6;ST3 beta-galactoside alpha-2,3-sialyltransferase 6	22155.66211	22411.98047	20198.83008	19130.70898	9089.211914	6240.743164
1.11E-43	0.8323082	A0A5F9C772;A0A5F9D6P7;G1SLX1	A0A5F9C772;A0A5F9D6P7;G1SLX1	CHL1	Cell adhesion molecule L1 like	6067.808105	6143.67041	5244.687988	6180.212402	4185.593262	4503.905273
8.50E-23	0.7897747	A0A5F9C791;U3KP46	A0A5F9C791;U3KP46	TUBB1	Tubulin beta 1 class VI	2755.250977	3512.699951	1602.730103	3487.755127	4614.068848	4498.729492
0.000498804	0.7252491	A0A5F9C794;G1SQC7	A0A5F9C794;G1SQC7	PLEK	Pleckstrin	4462.752441	3734.897705	6342.192871	6879.071777	3507.358887	4915.166016
2.40E-68	0.8717436	A0A5F9C7H2;A0A5F9CLM3;G1U747	A0A5F9C7H2;A0A5F9CLM3;G1U747		Ig-like domain-containing protein	25965.67578	25217.88477	37150.57813	15078.66797	12160.02051	10589.41992
5.99E-42	0.8291276	A0A5F9C7N8;A0A5F9DKY6;G1STW2	A0A5F9C7N8;A0A5F9DKY6;G1STW2	ERAP1	Aminopeptidase;Aminopeptidase;Endoplasmic reticulum aminopeptidase 1	4745.995605	6147.175781	5064.677246	9310.064453	6871.521973	9046.263672
4.62E-78	0.885146	A0A5F9C7Q4;G1TAF8	A0A5F9C7Q4;G1TAF8	STIP1	Stress induced phosphoprotein 1	68228.94531	42841.05859	29134.06836	60643.73438	61813.42188	64530.21875
7.36E-72	0.8767002	A0A5F9C804;G1U7L4	A0A5F9C804;G1U7L4	HSPA5	78 kDa glucose-regulated protein	19609.51172	18329.9375	20016.89453	13964.93945	13323.4209	13908.52051
3.29E-51	0.8453802	A0A5F9C8C3	A0A5F9C8C3		PLAC domain-containing protein	82224.76563	67169.3125	93267.42188	167659.2656	138688.1563	143258.4688
3.45E-46	0.836786	A0A5F9C8D3	A0A5F9C8D3		Cofilin, non-muscle isoform	13931.07129	12739.03418	15799.00879	39270.875	34172.53125	28391.69727
3.13E-45	0.8350896	A0A5F9C8E0;A0A5F9CIC6;A0A5F9CKZ1;A0A5F9CN84;A0A5F9D4H1;G1SQ01;G1TDJ6	A0A5F9C8E0;A0A5F9CIC6;A0A5F9CKZ1;A0A5F9CN84;A0A5F9D4H1;G1SQ01;G1TDJ6	AKR1A1	Alcohol dehydrogenase [NADP(+)]	8112.740723	8805.643555	7381.210938	24640.01367	30724.93359	26293.05664
4.54E-83	0.8917121	A0A5F9C8F6;A0A5F9DC52;G1TW43	A0A5F9C8F6;A0A5F9DC52;G1TW43	TNC	Tenascin C	30402.57227	32411.11523	29375.87305	16649.67578	16936.75977	17611.20117
2.36E-96	0.9081904	A0A5F9C8L7;G1U5F0	A0A5F9C8L7;G1U5F0		Peptidase S1 domain-containing protein	212217.8906	233971.5156	204886.5625	394069.4688	326990.7188	371383.625
7.23E-58	0.8561103	A0A5F9C8S6;G1TED0	A0A5F9C8S6;G1TED0		Sulfurtransferase	Filtered	2542.206787	1621.828491	20352.44922	22399.25	18165.93945
1.12E-63	0.8649474	A0A5F9C901;A0A5F9CNZ2;G1SK48;P13019	A0A5F9C901;A0A5F9CNZ2;G1SK48;P13019	BLMH	Bleomycin hydrolase;Bleomycin hydrolase;Bleomycin hydrolase;Bleomycin hydrolase (Fragment)	20567.1582	15823.04004	20532.53711	18521.91406	16361.19727	14617.8623
2.02E-64	0.8660475	A0A5F9C906;G1SR53	A0A5F9C906;G1SR53	FUCA1	Alpha-L-fucosidase I;Alpha-L-fucosidase	22976.72266	24636.19141	25554.19922	5098.277832	6228.630371	3778.400146
4.67E-29	0.8032275	A0A5F9C975;A0A5F9CG36;A0A5F9DHA4;A0A5F9DN72;U3KM01	A0A5F9C975;A0A5F9CG36;A0A5F9DHA4;A0A5F9DN72;U3KM01		Ig-like domain-containing protein	630860.4375	102475.2109	62375.27344	35879.19141	32244.99414	170633.6563
2.48E-51	0.8455843	A0A5F9C9G6;G1TCA3	A0A5F9C9G6;G1TCA3	PSMF1	Proteasome inhibitor PI31 subunit	3289.150146	Filtered	1699.132935	18573.95508	17976.25	21337.42188
2.97E-106	0.9197168	A0A5F9C9J3;G1TUQ4	A0A5F9C9J3;G1TUQ4	HTR3A	5-hydroxytryptamine receptor 3A	2386191.25	2189624.5	2011117.125	361590.4688	346425.6875	449343.5625
3.30E-74	0.8799408	A0A5F9C9K9;A0A5F9CP41;G1SF46;P62975	A0A5F9C9K9;A0A5F9CP41;G1SF46;P62975	;;UBB;	Uncharacterized protein;Ubiquitin-like domain-containing protein;Ubiquitin B;Ubiquitin	23823.0293	24764.91016	23509.58984	204618.5781	201670.3594	219299.3438
9.67E-65	0.8665187	A0A5F9C9Q2;G1T8J0	A0A5F9C9Q2;G1T8J0	COL3A1	Collagen type III alpha 1 chain	33433.39063	34780.39453	32308.10742	1818.998901	2897.095459	2149.417725
3.27E-68	0.8715526	A0A5F9CAG9;G1SGU0	A0A5F9CAG9;G1SGU0		Uncharacterized protein;CN hydrolase domain-containing protein	32252.7168	32851.17188	31509.06641	54240.78516	60422.30078	54360.63672
2.46E-119	0.9341244	A0A5F9CAH6;A0A5F9CQC0;G1SQ70	A0A5F9CAH6;A0A5F9CQC0;G1SQ70	A2M	Alpha-2-macroglobulin	350440.0313	352746.25	344260.4688	160527.6875	156420.8594	159338.75
6.57E-97	0.9088532	A0A5F9CAP0;G1SKM9	A0A5F9CAP0;G1SKM9		Uncharacterized protein	101617.7734	107634.3203	104065.25	62943.83203	61700.46875	63985.77734
2.08E-108	0.9221499	A0A5F9CAX1	A0A5F9CAX1	BLVRB	Biliverdin reductase B	9649.878906	30935.44922	11012.12598	1366273	1409910.125	1217465.875
6.72E-109	0.9227007	A0A5F9CB17;A0A5F9CNR1;A0A5F9D3E9	A0A5F9CB17;A0A5F9CNR1;A0A5F9D3E9		Glutathione peroxidase	345062.9375	361343.7813	348642.2188	323817.4063	335379.2188	326357.6875
2.76E-67	0.8702217	A0A5F9CB72;A0A5F9D234;B7NZR5;G1SCP5	A0A5F9CB72;A0A5F9D234;B7NZR5;G1SCP5	;;F8;	Uncharacterized protein;Uncharacterized protein;Coagulation factor VIII isoform a (Predicted);Uncharacterized protein	11700.96777	11205.62109	12543.34082	18914.82422	18317.09766	16443.33398
2.24E-57	0.8553408	A0A5F9CB80;A0A5F9CXR9;A0A5F9DPX8;G1SL83	A0A5F9CB80;A0A5F9CXR9;A0A5F9DPX8;G1SL83	VSIG4	V-set and immunoglobulin domain containing 4	26889.84961	32396.44141	33636.8125	23969.25586	23209.45898	20580.88477
2.06E-47	0.8389255	A0A5F9CBG5;A0A5F9D0Y4;A0A5F9DFE0;A0A5F9DSX7;G1SQE6	A0A5F9CBG5;A0A5F9D0Y4;A0A5F9DFE0;A0A5F9DSX7;G1SQE6	SPARCL1	SPARC like 1	4626.525879	7224.994141	1758.918823	4844.103516	7180.513672	3879.825195
5.47E-78	0.8850481	A0A5F9CBL0;G1TNS4;G1U466	A0A5F9CBL0;G1TNS4;G1U466		Tubulin alpha chain	24905.22461	25153.47266	26508.26563	49820.63672	53396.16016	45803.85938
2.10E-77	0.8842673	A0A5F9CBT1;A0A5F9D0T9;G1SWV4	A0A5F9CBT1;A0A5F9D0T9;G1SWV4	THBS4	Thrombospondin 4	95238.28906	90948.25	87798.57031	30512.02344	31292.25195	32240.28711
1.47E-62	0.8632826	A0A5F9CBX3;A0A5F9CML0;A0A5F9DEB7;G1U0D7	A0A5F9CBX3;A0A5F9CML0;A0A5F9DEB7;G1U0D7	COLEC10	Collectin subfamily member 10	29690.55469	30285.88867	22904.23828	18236.27539	20880.70898	23094.7168
2.97E-54	0.8503733	A0A5F9CCV6;A0A5F9D2C7;A0A5F9DPD3;G1SCT1	A0A5F9CCV6;A0A5F9D2C7;A0A5F9DPD3;G1SCT1	PREP	Post-proline cleaving enzyme	24400.11523	20946.38281	18381.04688	7814.815918	2692.678467	7117.333008
1.84E-71	0.8761436	A0A5F9CCZ8;A0A5F9CYH7	A0A5F9CCZ8;A0A5F9CYH7	PTPRG	Protein-tyrosine-phosphatase	39902.66406	37027.59766	36487.50781	39868.30078	40777.57813	39681.18359
9.98E-57	0.8543217	A0A5F9CD00;A0A5F9CNB2;A0A5F9DLN3;G1TXQ6;G1U7D7	A0A5F9CD00;A0A5F9CNB2;A0A5F9DLN3;G1TXQ6;G1U7D7		Uncharacterized protein	9244.366211	16090.46875	8816.229492	45129.25391	55954.51172	40200.37109
2.11E-135	0.9507475	A0A5F9CD26;A0A5F9DAR9;G1SWF6	A0A5F9CD26;A0A5F9DAR9;G1SWF6		Haptoglobin	366457.9063	372467.7188	419584.0313	1152787	1173025.625	1184525.125
7.70E-33	0.8111813	A0A5F9CD55;G1U146	A0A5F9CD55;G1U146	MCAM	Melanoma cell adhesion molecule	4187.603027	4213.974121	5166.359375	574.8945313	1246.393799	1459.440674
2.51E-47	0.8387772	A0A5F9CEA3;G1SPB8	A0A5F9CEA3;G1SPB8	NAP1L4	Nucleosome assembly protein 1 like 4	5257.13623	6032.904785	3901.705811	25860.66797	20872.20508	24473.97266
3.17E-114	0.9285987	A0A5F9CEA5;A0A5F9DHV4;G1TKX3	A0A5F9CEA5;A0A5F9DHV4;G1TKX3	FGG	Fibrinogen gamma chain	416810.375	441186.7813	422261.125	679350.8125	647237.8125	688379.875
3.57E-67	0.8700617	A0A5F9CEA8;G1T112	A0A5F9CEA8;G1T112	ALCAM	Activated leukocyte cell adhesion molecule	96979.46094	45091.32813	51398.30078	7157.203613	9239.901367	8942.026367
4.28E-16	0.7734382	A0A5F9CED9;A0A5F9CIK6;A0A5F9DAX7;A0A5F9DN74;A0A5F9DT19;G1U677	A0A5F9CED9;A0A5F9CIK6;A0A5F9DAX7;A0A5F9DN74;A0A5F9DT19;G1U677	ACAN	Aggrecan core protein	13781.42969	26579.36328	7863.135254	14855.93164	5027.502441	4065.177734
3.74E-68	0.871469	A0A5F9CF34;G1T0M3	A0A5F9CF34;G1T0M3	FLT4	Vascular endothelial growth factor receptor 3	16889.27539	16602.97656	17310.60547	14485.03223	17009.16797	17519.2168
2.22E-110	0.9243553	A0A5F9CFP1;A0A5F9DHC7;G1SYM4	A0A5F9CFP1;A0A5F9DHC7;G1SYM4	A1BG	Alpha-1B-glycoprotein	532654.875	579670.75	590310.875	387127.5938	412709.5625	401209.5
6.36E-36	0.817494	A0A5F9CFS6;G1T8D1	A0A5F9CFS6;G1T8D1	SEMA4B	Semaphorin 4B	53899.06641	53028.875	Filtered	Filtered	5873.297363	22882.62305
4.48E-61	0.8610449	A0A5F9CFX8;G1SR15	A0A5F9CFX8;G1SR15	CD109	CD109 molecule	16671.5957	15770.55469	18480.38672	10616.89746	13961.73535	12904.51172
9.09E-19	0.7803463	A0A5F9CFZ6	A0A5F9CFZ6		Uncharacterized protein	841.7631226	716.1052856	1097.321045	1498.153687	975.960144	2245.625
2.00E-78	0.8856298	A0A5F9CG17;A0A5F9DPW8;G1SKH1	A0A5F9CG17;A0A5F9DPW8;G1SKH1	TRIM44	Tripartite motif containing 44	Filtered	Filtered	Filtered	738133.0625	770944.4375	813893.125
1.21E-75	0.8818945	A0A5F9CG27;A0A5F9DHB5;A0A5F9DNX4;A5HC44;G1T7L0	A0A5F9CG27;A0A5F9DHB5;A0A5F9DNX4;A5HC44;G1T7L0	CTSC;CTSC;CTSC;;CTSC	Cathepsin C;Cathepsin C;Cathepsin C;Cathepsin C (Fragment);Cathepsin C	60426.73828	63431.28906	67507.78906	16306.3877	9220.28125	11203.99316
2.27E-57	0.8553331	A0A5F9CGF3;A0A5F9CHT5;A0A5F9CZG3;A0A5F9DGN5;G1TC37;P10160	A0A5F9CGF3;A0A5F9CHT5;A0A5F9CZG3;A0A5F9DGN5;G1TC37;P10160	;;;;;EIF5A	Eukaryotic translation initiation factor 5A;Eukaryotic translation initiation factor 5A;Eukaryotic translation initiation factor 5A;Eukaryotic translation initiation factor 5A;Eukaryotic translation initiation factor 5A;Eukaryotic translation initiation factor 5A-1	8866.572266	7429.410645	5514.668457	25900.81641	24626.70703	24499.74805
2.63E-56	0.853657	A0A5F9CGJ1;A0A5F9DHV7;A0A5F9DU69;G1U3Y6	A0A5F9CGJ1;A0A5F9DHV7;A0A5F9DU69;G1U3Y6	ANTXR2	Anthrax toxin receptor	16668.04492	12707.76855	19577.24023	6056.444824	7068.363281	5667.920898
2.42E-81	0.8894722	A0A5F9CGN3;G1U0F2	A0A5F9CGN3;G1U0F2		Ig-like domain-containing protein	119312.5938	113164.125	122585.7813	75339.34375	80172.01563	84973.77344
8.90E-81	0.888733	A0A5F9CGP0;A0A5F9CMH5;G1TD51	A0A5F9CGP0;A0A5F9CMH5;G1TD51		Histone H4	37711.32422	34754.19141	40092.60938	32394.25586	32223.64063	26697.35156
1.72E-84	0.8935389	A0A5F9CGR4;A0A5F9D681;A0A5F9DJC5;G1TAQ7	A0A5F9CGR4;A0A5F9D681;A0A5F9DJC5;G1TAQ7		Nidogen 1	24018.78906	24186.58984	28928.27344	21258.21094	18872.03906	16271.91797
2.86E-71	0.8758773	A0A5F9CGU8	A0A5F9CGU8	C8A	Complement component C8 alpha chain	34416.5	32783.49219	29371.09961	33421.59375	34956.88281	35061.94531
8.17E-76	0.8821274	A0A5F9CHA6;A0A5F9CNL5;A0A5F9D103;A0A5F9D145;A0A5F9DN69;A0A5F9DTP5;G1TNQ1;G1TXW2	A0A5F9CHA6;A0A5F9CNL5;A0A5F9D103;A0A5F9D145;A0A5F9DN69;A0A5F9DTP5;G1TNQ1;G1TXW2		Ig-like domain-containing protein	358158.9375	324237.7188	378117.8125	566818.6875	602958.625	487399.5
1.24E-65	0.8678256	A0A5F9CHF0	A0A5F9CHF0	KNG1	Kininogen 1	47254.25781	53000.32422	44680.31641	38075.39453	36752.91016	41393.14844
6.17E-45	0.8345639	A0A5F9CHH3;A0A5F9DQU3	A0A5F9CHH3;A0A5F9DQU3		Uncharacterized protein	10492.55762	9935.712891	10574.01465	20050.37109	20282.82617	18969.50977
2.57E-50	0.8438852	A0A5F9CHL3;G1SN14	A0A5F9CHL3;G1SN14	CAND1	Cullin associated and neddylation dissociated 1	6570.172363	5451.370117	5185.434082	30384.34766	32592.0918	31551.37305
8.41E-85	0.8939348	A0A5F9CHU5	A0A5F9CHU5		Uncharacterized protein	149815.6719	176302.4063	116496.3047	90804.94531	113665.6719	120714.6484
1.81E-107	0.9210922	A0A5F9CI66;G1SJX3;U3KMC6	A0A5F9CI66;G1SJX3;U3KMC6	CP	Ceruloplasmin	148814.9531	154276.4844	155437.4844	134810.1094	133448.0313	129018.5703
7.42E-17	0.775471	A0A5F9CI69;A0A5F9D348;A0A5F9DUU4;G1TWE5;Q95222	A0A5F9CI69;A0A5F9D348;A0A5F9DUU4;G1TWE5;Q95222	IGF1	Insulin-like growth factor I	8652.432617	6165.490723	12594.17383	6050.72168	6002.811035	6561.93457
1.22E-117	0.932305	A0A5F9CIB4;A0A5F9CJT7;G1SQC8	A0A5F9CIB4;A0A5F9CJT7;G1SQC8	UMOD	Uromodulin	100629.8984	107825.5078	99116.625	88856.82813	87037.60156	93787.71875
5.00E-63	0.8639808	A0A5F9CIC7;A0A5F9CVM1;G1T9I4	A0A5F9CIC7;A0A5F9CVM1;G1T9I4		Uncharacterized protein	8135.641602	7449.91748	9452.270508	44905.33594	46491.78516	46720.48828
2.91E-71	0.8758662	A0A5F9CIR3;A0A5F9CMB3;G1SYA5	A0A5F9CIR3;A0A5F9CMB3;G1SYA5		S-formylglutathione hydrolase	1369.151001	2272.020996	1644.028564	15606.46289	15269.0459	10962.74316
1.37E-14	0.7692299	A0A5F9CIS9;B7NZI5;G1SZL8	A0A5F9CIS9;B7NZI5;G1SZL8	EIF6	Eukaryotic translation initiation factor 6	Filtered	Filtered	Filtered	29604.50977	29214.83398	26629.0918
1.23E-68	0.87216	A0A5F9CIV0	A0A5F9CIV0	VASN	Vasorin	37298.23047	38546.64844	39492.01172	24768.48242	30972.37891	29669.67383
1.07E-95	0.9074033	A0A5F9CJA1;G1T7A2	A0A5F9CJA1;G1T7A2		Uncharacterized protein	212765.4688	211923.9844	208387.6563	102130.7188	99458.32813	99230.67969
4.15E-75	0.8811694	A0A5F9CJE1	A0A5F9CJE1	CLSTN1	Calsyntenin 1	32316.66797	29701.58789	29957.60547	17688.46875	18011.24414	18102.57031
3.90E-70	0.8742852	A0A5F9CJP4;A0A5F9DM43	A0A5F9CJP4;A0A5F9DM43		Ig-like domain-containing protein	269394.9063	263933.5313	237539.3906	129651.8203	131779.9531	134466.5625
5.60E-88	0.8979509	A0A5F9CJQ2;A0A5F9DPA2;G1SMH2;G1SNT3	A0A5F9CJQ2;A0A5F9DPA2;G1SMH2;G1SNT3	CARD6	Caspase recruitment domain family member 6	158051.2344	156705.9688	156210.5	82394.17969	84532.71094	83983.45313
1.30E-51	0.8460517	A0A5F9CJQ3;G1SCN8;Q6R8J5	A0A5F9CJQ3;G1SCN8;Q6R8J5	CCT3	T-complex protein 1 subunit gamma;T-complex protein 1 subunit gamma;Chaperonin-containing TCP-1 subunit gamma (Fragment)	6612.132324	5348.42334	6089.038086	18191.76367	19095.01563	22512.06641
5.63E-101	0.9136446	A0A5F9CJW0	A0A5F9CJW0	FN1	Fibronectin	124342.2188	133310.7188	127830.5625	139970.8125	140545.6406	141071.2031
2.31E-69	0.8731909	A0A5F9CKB3;A0A5F9D4N4;A0A5F9D6X1	A0A5F9CKB3;A0A5F9D4N4;A0A5F9D6X1	SNCA	Alpha-synuclein	6145.955078	7995.259766	7333.229492	47279.94531	43895.65234	48334.84375
2.77E-51	0.8455057	A0A5F9CKR3;A0A5F9CQY5;A0A5F9D2L1;G1T1C1	A0A5F9CKR3;A0A5F9CQY5;A0A5F9D2L1;G1T1C1	FAP	Fibroblast activation protein alpha;Dipeptidyl peptidase 4;Dipeptidyl peptidase 4;Dipeptidyl peptidase 4	18154.35156	21908.24805	22021.7207	29364.32227	27386.83594	36560.24609
2.27E-36	0.8183914	A0A5F9CKR5;A0A5F9DFF3;A0A5F9DNF4;Q28717	A0A5F9CKR5;A0A5F9DFF3;A0A5F9DNF4;Q28717	;;;PTPA	Serine/threonine-protein phosphatase 2A activator	6242.299316	4250.178711	4558.994629	36053.00391	32868.36719	30261.38086
6.58E-82	0.8902086	A0A5F9CL61;A0A5F9CS23;A0A5F9DQ64;G1U3L5;G1U414	A0A5F9CL61;A0A5F9CS23;A0A5F9DQ64;G1U3L5;G1U414		Peptidase S1 domain-containing protein	151566.0313	169661.6719	184097.0156	227225.75	239063.7188	268827.375
6.61E-52	0.8465378	A0A5F9CL71;A0A5F9D8K0;G1T1V0;Q2ENC7	A0A5F9CL71;A0A5F9D8K0;G1T1V0;Q2ENC7	KRT10;KRT10;KRT10;	Keratin 10;Keratin 10;Keratin 10;Keratin 10 (Fragment)	5237.091309	1886.538696	Filtered	11112.70801	11609.96777	8314.272461
1.13E-28	0.8024164	A0A5F9CLA2;A0A5F9D5D0;G1TU76;Q6B6S4;Q6B6S7;Q6B6V3;Q6B6W5	A0A5F9CLA2;A0A5F9D5D0;G1TU76;Q6B6S4;Q6B6S7;Q6B6V3;Q6B6W5		Ig-like domain-containing protein;Ig-like domain-containing protein;Ig-like domain-containing protein;Immunglobulin heavy chain variable region (Fragment);Immunglobulin heavy chain variable region (Fragment);Immunglobulin heavy chain variable region (Fragment);Immunglobulin heavy chain variable region (Fragment)	6270357.5	5933750	5549161	1092700.25	1124615.25	1077662.875
8.00E-129	0.9440704	A0A5F9CLB6;A0A5F9D815;A0A5F9DNT2;G1SM64	A0A5F9CLB6;A0A5F9D815;A0A5F9DNT2;G1SM64	ITIH2	Inter-alpha-trypsin inhibitor heavy chain 2	241061.9375	246249.9531	254724.125	193510.2969	193707.1719	184109.1094
4.45E-26	0.7969103	A0A5F9CLN2;G1SZ63	A0A5F9CLN2;G1SZ63		Aldedh domain-containing protein	2925.667969	5219.792969	4533.507324	8598.771484	3958.425537	3059.281982
3.44E-68	0.8715219	A0A5F9CLR7;G1SLY0	A0A5F9CLR7;G1SLY0	SLC4A1	Anion exchange protein	3978.57373	4243.11377	2879.255615	44735.89844	51507.47266	47939.71875
4.12E-55	0.8517537	A0A5F9CM20;A0A5F9CYF1;A0A5F9DB63;G1SYV9	A0A5F9CM20;A0A5F9CYF1;A0A5F9DB63;G1SYV9	TLN1	Talin 1	7494.840332	8444.737305	6885.460449	16454.07227	15068.42871	13334.91113
5.35E-59	0.8578662	A0A5F9CMR4;G1T438	A0A5F9CMR4;G1T438	CRISP3	Cysteine rich secretory protein 3	25058.83984	13378.8252	11585.1123	24931.23828	9527.992188	18182.20703
1.01E-26	0.7982848	A0A5F9CMZ4;A0A5F9DKM7;A0A5F9DTE8;G1T218	A0A5F9CMZ4;A0A5F9DKM7;A0A5F9DTE8;G1T218	HPD	4-hydroxyphenylpyruvate dioxygenase	12312.54883	8062.411133	7944.358398	4772.897949	Filtered	Filtered
1.17E-62	0.863427	A0A5F9CN81;A0A5F9DB26;A0A5F9DS81;G1T7U6	A0A5F9CN81;A0A5F9DB26;A0A5F9DS81;G1T7U6	EFEMP1	EGF containing fibulin extracellular matrix protein 1	48043.09375	49902.61328	40287.32422	21233.2793	26077.45898	22540.625
1.96E-55	0.8522678	A0A5F9CNK6;G1TVG1	A0A5F9CNK6;G1TVG1	ENPP2	Ectonucleotide pyrophosphatase/phosphodiesterase 2	15599.74121	15751.19434	16028.75195	9846.925781	7179.291504	6511.742188
1.33E-47	0.8392536	A0A5F9CNU0;G1SLD5	A0A5F9CNU0;G1SLD5	HYOU1	Hypoxia up-regulated 1	14040.71484	14522.66211	11443.36328	13941.02246	12878.27637	17534.31445
5.65E-66	0.8683236	A0A5F9CNW6;A0A5F9CZL7;Q9N1E2	A0A5F9CNW6;A0A5F9CZL7;Q9N1E2	GPI	Glucose-6-phosphate isomerase	14158.42871	13858.21582	12459.57129	35424.06641	37503.41797	32185.62305
5.59E-51	0.8449963	A0A5F9CNX4	A0A5F9CNX4	A2M	Alpha-2-macroglobulin	16204.72168	14197.21191	12839.63867	14348.14941	11757.95508	19987.44531
1.06E-77	0.8846667	A0A5F9CP38	A0A5F9CP38	AOC3	Amine oxidase	67714.57031	67718.10938	67979.21094	57895.96875	55546.79297	54774.41016
1.51E-56	0.8540363	A0A5F9CPA8;G1SG06	A0A5F9CPA8;G1SG06	PDGFRB	Platelet-derived growth factor receptor beta	18280.77734	18336.63281	18308.5918	15993.98926	15633.5498	10526.94043
9.47E-52	0.8462793	A0A5F9CPH0;A0A5F9CTV5;G1SDF2	A0A5F9CPH0;A0A5F9CTV5;G1SDF2	PCMT1	Protein-L-isoaspartate (D-aspartate) O-methyltransferase;Protein-L-isoaspartate O-methyltransferase;Protein-L-isoaspartate O-methyltransferase	7303.435547	8036.345703	7420.886719	41600.72266	43215.42578	40221.34375
1.78E-71	0.8761665	A0A5F9CPK4;G1SU71	A0A5F9CPK4;G1SU71	PSMB1	Proteasome 20S subunit beta 1;Proteasome subunit beta	67231.10156	67119.78125	64012.52734	68786.53125	67985.60156	61570.44922
3.52E-59	0.8581469	A0A5F9CPP3;A0A5F9DC90;G1TCW2	A0A5F9CPP3;A0A5F9DC90;G1TCW2		Uncharacterized protein	3138.186279	3953.207275	2386.708496	4252.947266	5045.280762	5771.289551
3.12E-45	0.8350926	A0A5F9CQ02;G1SK00	A0A5F9CQ02;G1SK00	USP5	Ubiquitinyl hydrolase 1;Ubiquitin carboxyl-terminal hydrolase	6842.512695	6849.974609	6965.546875	28347.58203	30212.98438	29253.15039
3.63E-75	0.8812485	A0A5F9CQ93;Q28641	A0A5F9CQ93;Q28641	MYH1;MYH4	Uncharacterized protein;Myosin-4	6423.891113	8469.003906	6378.526367	14299.27051	11582.19238	13141.36914
2.46E-52	0.8472448	A0A5F9CQH6;A0A5F9CTB0;A0A5F9DGR1;G1TMV1	A0A5F9CQH6;A0A5F9CTB0;A0A5F9DGR1;G1TMV1		Actin-depolymerizing factor	10639.54395	22942.41992	26884.95117	27265.49023	24341.30273	15954.28223
5.62E-44	0.8328394	A0A5F9CQL9;G1SGW4	A0A5F9CQL9;G1SGW4	PSMB9	Low molecular mass protein 2;Proteasome subunit beta	20749.38281	24229.57422	20787.95117	8145.513672	13272.25684	13354.92285
7.74E-52	0.8464243	A0A5F9CQN2	A0A5F9CQN2	PEPD	Peptidase D	28325.92188	24917.76172	24557.67578	19883.70117	20679.86133	17849.84961
2.41E-12	0.7624005	A0A5F9CR24;G1TIT6	A0A5F9CR24;G1TIT6	SF3B2	Splicing factor 3b subunit 2	7336.274414	4008.816162	4322.969238	7117.941406	10022.74121	6415.973633
4.79E-40	0.8255554	A0A5F9CR51;B8K133;B8K136;G1SHJ4	A0A5F9CR51;B8K133;B8K136;G1SHJ4	;HBQ1_1;HBQ1_3;	GLOBIN domain-containing protein;Globin D1;Hemoglobin, theta 1 (Predicted) (Fragment);Uncharacterized protein	1399.915283	Filtered	Filtered	7264.288086	9199.78125	6623.094727
1.07E-56	0.8542716	A0A5F9CRD7;G1SIH1	A0A5F9CRD7;G1SIH1	PSME2	Proteasome activator subunit 2	5727.879883	6086.692871	5098.535645	19415.71875	15655.19141	17211.23828
1.50E-63	0.8647573	A0A5F9CRL1;A0A5F9D3E2;G1TKC9	A0A5F9CRL1;A0A5F9D3E2;G1TKC9	TGFBI	Transforming growth factor-beta-induced protein ig-h3	40642.75	41968.51953	37667.36719	18295.0625	17960.20117	20604.92383
4.06E-39	0.823778	A0A5F9CRP1;G1TJE2	A0A5F9CRP1;G1TJE2	ICAM3	Intercellular adhesion molecule 3	25483.88867	29637.06055	17533.53125	17974.69141	12901.98926	24052.42383
1.23E-77	0.8845762	A0A5F9CS22;G1U6C9	A0A5F9CS22;G1U6C9		Transglut_N domain-containing protein	45228.25	50337.14844	41498.4375	39895.20313	47997.10547	53102.39063
3.92E-103	0.9161458	A0A5F9CSQ9;A0A5F9DPA3	A0A5F9CSQ9;A0A5F9DPA3		Uncharacterized protein	100744.3828	106421.0703	99766.76563	76581.6875	75232.03906	76712.875
1.09E-56	0.8542603	A0A5F9CSU8;A0A5F9DPZ0;G1SJJ6	A0A5F9CSU8;A0A5F9DPZ0;G1SJJ6	LVRN	Aminopeptidase	8616.137695	10145.96582	9235.949219	10407.01855	11710.36426	8884.499023
5.95E-64	0.8653547	A0A5F9CT93	A0A5F9CT93		Uncharacterized protein	44170.50781	48144.25	41024.80078	28015.85742	28885.56836	28268.95508
3.13E-59	0.8582259	A0A5F9CTS6;A0A5F9DHG8;G1U3Q6	A0A5F9CTS6;A0A5F9DHG8;G1U3Q6		Uncharacterized protein	68276.01563	61177.07813	63657.67188	37047.25781	36961.68359	34552.46094
2.45E-43	0.8316804	A0A5F9CTU0;U3KMP1	A0A5F9CTU0;U3KMP1	RAB10	RAB10, member RAS oncogene family;RAB10, member RAS oncogene family	18139.41602	12680.9248	12067.51172	30763.98828	15995.86816	15749.94531
2.38E-55	0.8521343	A0A5F9CTV6;A0A5F9DCK3;G1SMX6	A0A5F9CTV6;A0A5F9DCK3;G1SMX6	CRTAC1	Cartilage acidic protein 1	14397.25	18981.64063	17210.6582	5954.73584	4628.228027	8797.048828
8.18E-72	0.8766361	A0A5F9CTW5;A0A5F9D8X5;G1T5J0	A0A5F9CTW5;A0A5F9D8X5;G1T5J0		Deleted in malignant brain tumors 1 protein	1859.385864	Filtered	Filtered	92563.52344	105502.8125	94881.97656
1.71E-70	0.8747894	A0A5F9CUU0;A0A5F9CZ43;A0A5F9D8B6;A0A5F9DHG0;A0A5F9DVQ4;G1TTE0	A0A5F9CUU0;A0A5F9CZ43;A0A5F9D8B6;A0A5F9DHG0;A0A5F9DVQ4;G1TTE0	CSF1R	Receptor protein-tyrosine kinase	22485.97266	19428.66211	25271.89453	26673.46289	28073.67383	22826.01172
8.59E-55	0.8512418	A0A5F9CVI4;A0A5F9DFL7;A0A5F9DGT1;G1TZJ6	A0A5F9CVI4;A0A5F9DFL7;A0A5F9DGT1;G1TZJ6		Uncharacterized protein	20628.7207	24073.49219	14860.85547	15280.86914	12973.79199	11860.97949
4.30E-104	0.9172505	A0A5F9CVM9;A0A5F9DJD7;A0A5F9DPT9;A0A5F9DPZ4;G1T695	A0A5F9CVM9;A0A5F9DJD7;A0A5F9DPT9;A0A5F9DPZ4;G1T695	NAP1L1	Nucleosome assembly protein 1 like 1	9308.435547	10334.49707	9384.307617	61199.02344	59963.96484	65970.28125
8.99E-72	0.8765789	A0A5F9CW40	A0A5F9CW40		Ig-like domain-containing protein	34908.78906	38102.35938	36708.98828	145119.9688	148608	120272.6797
2.17E-86	0.8959532	A0A5F9CW87;P08628	A0A5F9CW87;P08628	;TXN	Thioredoxin	17717.00781	22854.93945	17906.125	74957.125	79656.79688	98637.3125
3.99E-66	0.8685433	A0A5F9CWF8	A0A5F9CWF8		Uncharacterized protein	19675.04688	23695.48047	25408.0332	4860.900391	4300.217773	3807.415283
1.05E-69	0.8736779	A0A5F9CX21;G1T5D5	A0A5F9CX21;G1T5D5	DPEP2	Dipeptidase	29513.3125	30948.18555	31661.08594	24630.10938	23740.56055	23760.94727
2.29E-47	0.8388465	A0A5F9CXN0;G1SRZ6	A0A5F9CXN0;G1SRZ6	BLVRA	Biliverdin reductase A	4972.416016	7671.056152	4679.848145	28179.75977	29080.14648	30413.08203
1.72E-61	0.8616755	A0A5F9CXN4;A0A5F9D774;P02602	A0A5F9CXN4;A0A5F9D774;P02602	;;MYL1	Myosin light chain 1/3, skeletal muscle isoform;Myosin light chain 1/3, skeletal muscle isoform;Myosin light chain 1/3, skeletal muscle isoform	8848.249023	5923.819336	6623.658203	22335.16797	19656.17383	24674.05859
7.57E-57	0.8545104	A0A5F9CXT1;A0A5F9D0M6;A0A5F9DFW1;A0A5F9DIJ8;G1SX46	A0A5F9CXT1;A0A5F9D0M6;A0A5F9DFW1;A0A5F9DIJ8;G1SX46	CNTN1	Contactin 1	17317.74805	18856.0957	16830.66211	13315.64941	8772.223633	10681.24805
6.79E-55	0.8514061	A0A5F9CXT8;G1SI20;Q0QER4	A0A5F9CXT8;G1SI20;Q0QER4	IDH1	Isocitrate dehydrogenase [NADP];Isocitrate dehydrogenase [NADP];IDP (Fragment)	18385.65625	27080.45898	15772.4707	12361.41699	10210.81543	3846.943848
5.04E-61	0.8609672	A0A5F9CXV9;A0A5F9D1A0;G1TM59;G1TRW5;G1TU65;G1TUX3;G1U7Y7	A0A5F9CXV9;A0A5F9D1A0;G1TM59;G1TRW5;G1TU65;G1TUX3;G1U7Y7		Rad60-SLD domain-containing protein;Rad60-SLD domain-containing protein;Small ubiquitin-related modifier;Ubiquitin-like domain-containing protein;Small ubiquitin-related modifier;Rad60-SLD domain-containing protein;Small ubiquitin-related modifier	2491.127686	3390.016357	3803.932617	24491.24219	27220.71094	21601.14453
6.30E-14	0.7672943	A0A5F9CXW0;A0A5F9DBG6;A0A5F9DSW9;G1SYF3	A0A5F9CXW0;A0A5F9DBG6;A0A5F9DSW9;G1SYF3	THBS3	Thrombospondin 3	3296.434814	2747.745361	1448.087158	Filtered	Filtered	Filtered
2.47E-10	0.7555305	A0A5F9CXZ6;A0A5F9DDY6;A0A5F9DRM6	A0A5F9CXZ6;A0A5F9DDY6;A0A5F9DRM6	RSU1	Ras suppressor protein 1	1831.230591	Filtered	2111.889648	5275.042969	4230.557617	5607.887207
1.64E-93	0.9047712	A0A5F9CYP3	A0A5F9CYP3	C1R	Complement C1r	163567.6875	164521.1563	154044.0313	124586.3047	116710.6016	110020.0078
4.24E-62	0.8625908	A0A5F9CYS1;A0A5F9DC36;G1T8V6	A0A5F9CYS1;A0A5F9DC36;G1T8V6	HMBS	Hydroxymethylbilane synthase	3082.301025	1470.789673	1052.687744	8928.295898	6875.777344	9844.523438
2.77E-35	0.8162052	A0A5F9CYU5;A0A5F9DGC0;G1SV24	A0A5F9CYU5;A0A5F9DGC0;G1SV24	CTSV	Cathepsin V	19421.94336	34530.90625	20327.39648	Filtered	Filtered	8684.084961
4.00E-96	0.9079165	A0A5F9CYY5;G1U6T0	A0A5F9CYY5;G1U6T0	F5	Coagulation factor V	124806.4609	125058.8359	120451.7656	153214.2813	151778.7656	150883.1406
4.00E-76	0.8825468	A0A5F9CZ06;A0A5F9DF79	A0A5F9CZ06;A0A5F9DF79		Uncharacterized protein	775362.125	787676.1875	819002.0625	417908.8125	327364.8125	258034.3594
3.34E-60	0.8597171	A0A5F9CZH0;A0A5F9DVF4;G1U8Q5	A0A5F9CZH0;A0A5F9DVF4;G1U8Q5		Ig-like domain-containing protein	Filtered	Filtered	Filtered	561151	641854.9375	461788.0938
2.23E-53	0.8489525	A0A5F9CZI7;G1SV05	A0A5F9CZI7;G1SV05	HSPA4	Heat shock protein family A (Hsp70) member 4	16332.71094	16232.62207	19058.86328	22889.9375	25468.34961	18758.95313
2.58E-25	0.7952757	A0A5F9CZT7;A0A5F9D938;A0A5F9DL19;G1SFA3;G1T586;G1TEQ0;G1TTH1;G1TU78;G1TUI9;G1TUM0;G1TYM6;G1U0J2;G1U9J5	A0A5F9CZT7;A0A5F9D938;A0A5F9DL19;G1SFA3;G1T586;G1TEQ0;G1TTH1;G1TU78;G1TUI9;G1TUM0;G1TYM6;G1U0J2;G1U9J5		Helix-destabilizing protein;Helix-destabilizing protein;Helix-destabilizing protein;Uncharacterized protein;Helix-destabilizing protein;Uncharacterized protein;Helix-destabilizing protein;Helix-destabilizing protein;Helix-destabilizing protein;Helix-destabilizing protein;Helix-destabilizing protein;Uncharacterized protein;Helix-destabilizing protein	1869.056519	Filtered	3129.206055	5722.380859	7477.401855	2950.864014
1.29E-58	0.8572732	A0A5F9CZV8;A0A5F9DEV8;G1SL62	A0A5F9CZV8;A0A5F9DEV8;G1SL62	ICE2	Annexin	22849.75977	20641.7207	17020.26367	74578.70313	30214.34961	27072.24609
8.63E-39	0.8231474	A0A5F9D0X4;A0A5F9D9K6;A0A5F9DPV4;G1SEF8;G1SWV9	A0A5F9D0X4;A0A5F9D9K6;A0A5F9DPV4;G1SEF8;G1SWV9	NAPA;NAPB;NAPB;NAPA;NAPB	NSF attachment protein alpha;NSF attachment protein beta;NSF attachment protein beta;NSF attachment protein alpha;NSF attachment protein beta	4213.66748	4292.856445	5830.691895	14369.41797	15219.74316	14334.84863
6.45E-59	0.8577408	A0A5F9D105	A0A5F9D105	FN1	Fibronectin	529061	366027.7188	180462.2188	133248.3906	131993.9688	185255.4063
2.33E-55	0.8521483	A0A5F9D1W2;A0A5F9DD07;A0A6I8PTR5;P56201	A0A5F9D1W2;A0A5F9DD07;A0A6I8PTR5;P56201	H6PD	GDH/6PGL endoplasmic bifunctional protein	15683.49023	15843.63281	15532.84082	8042.331543	10154.04785	10024.87207
1.72E-106	0.9199857	A0A5F9D216;A0A5F9D473;G1U9R8	A0A5F9D216;A0A5F9D473;G1U9R8	GSN	Actin-depolymerizing factor	227176.1406	217921.2813	216351.3438	94818.28125	95679.55469	91263.39063
1.73E-79	0.8870382	A0A5F9D237;G1TNZ4	A0A5F9D237;G1TNZ4	PROS1	Vitamin K-dependent protein S	31384.45117	32505.9082	29385.2207	26901.53906	26533.80859	26451.08789
2.92E-74	0.8800141	A0A5F9D253;G1TD06	A0A5F9D253;G1TD06	SERPINA7	Serpin family A member 7	10146.87598	10076.20996	8376.730469	33514.98828	31656.38867	38934.99609
7.59E-32	0.8091053	A0A5F9D268	A0A5F9D268	FUCA2	Alpha-L-fucosidase	15850.01367	10173.85059	13709.04199	5449.989746	4684.609863	6415.351563
2.71E-85	0.8945616	A0A5F9D287;A0A5F9D471;G1SYJ4	A0A5F9D287;A0A5F9D471;G1SYJ4		2-phospho-D-glycerate hydro-lyase	24555.40039	25594.60156	25456	38332.89844	34569.34766	35036.55859
1.69E-138	0.9538326	A0A5F9D2H8;G1SU82	A0A5F9D2H8;G1SU82	GC	Gc-globulin	467677.1875	471462.5313	456582.4688	384069.8125	365995.75	361305.25
2.82E-69	0.8730686	A0A5F9D3G9;A0A5F9D8P0;G1TAC0;Q28661	A0A5F9D3G9;A0A5F9D8P0;G1TAC0;Q28661	;;;PROC	Uncharacterized protein;Uncharacterized protein;Uncharacterized protein;Vitamin K-dependent protein C (Fragment)	47316.31641	49528.91797	48742.35547	23537.1582	26728.07813	22872.94141
2.26E-126	0.9415387	A0A5F9D3P7;G1T0W8	A0A5F9D3P7;G1T0W8	FGB	Fibrinogen beta chain	490506.875	492345.5	512026.0938	788347.25	734712.5625	742943.75
3.88E-75	0.8812098	A0A5F9D486;G1TBD0	A0A5F9D486;G1TBD0	AFP	Alpha fetoprotein	67236.375	69342.33594	82908.1875	3094.966309	5567.168945	3390.372314
9.40E-52	0.8462841	A0A5F9D4Q9;G1SHX1	A0A5F9D4Q9;G1SHX1		Ubiquitin conjugating enzyme E2 L5;Ubiquitin conjugating enzyme E2 L3	10060.79688	7662.196289	8465.604492	24014.77539	31804.01953	25332.97656
5.03E-84	0.8929415	A0A5F9D4R4;G1SX27	A0A5F9D4R4;G1SX27	MST1R	Receptor protein-tyrosine kinase	50574.42188	54158.39453	55414.32813	34014.13672	33312.85938	24071.27734
4.75E-56	0.8532487	A0A5F9D4X4;A0A5F9DHJ1;G1SJN7	A0A5F9D4X4;A0A5F9DHJ1;G1SJN7	MYH4	Myosin-4	12755.10449	14065.72168	14765.37793	18643.28125	14713.82715	16355.75977
7.54E-79	0.8861922	A0A5F9D585	A0A5F9D585	MASP1	Mannan binding lectin serine peptidase 1	60483.91016	65451.49219	54342.83594	40912.09375	39624.00391	39845.15625
2.37E-54	0.8505322	A0A5F9D5V1;A0A5F9DFD1;A0A5F9DJQ1;A0A5F9DMT7;G1TB95	A0A5F9D5V1;A0A5F9DFD1;A0A5F9DJQ1;A0A5F9DMT7;G1TB95	SVEP1	Sushi, von Willebrand factor type A, EGF and pentraxin domain containing 1;Sushi, von Willebrand factor type A, EGF and pentraxin domain containing 1;Sushi, von Willebrand factor type A, EGF and pentraxin domain containing 1;Sushi, von Willebrand factor type A, EGF and pentraxin domain containing 1;Sushi, von Willebrand factor type A, EGF and pentraxin domain containing 1	29615.57031	34101.16406	31999.24414	27530.59961	17340.12695	16540.73047
1.05E-89	0.9001049	A0A5F9D603	A0A5F9D603		Ig-like domain-containing protein	701634.1875	665276.0625	548723.0625	303606.2188	296822.2188	318730.5
1.27E-78	0.8858936	A0A5F9D6D6;A0A5F9DLV7;A0A5F9DU58;G1T2Z5;Q28668	A0A5F9D6D6;A0A5F9DLV7;A0A5F9DU58;G1T2Z5;Q28668	COL1A2	Collagen alpha-2(I) chain;Collagen alpha-2(I) chain;Collagen alpha-2(I) chain;Collagen alpha-2(I) chain;Collagen alpha-2(I) chain (Fragment)	187692.2813	187824.1719	249368.625	40064.72656	25660.20313	30550.48828
1.50E-25	0.7957821	A0A5F9D799;A0A5F9DS47;G1T4L8	A0A5F9D799;A0A5F9DS47;G1T4L8	UBE2H	Ubiquitin conjugating enzyme E2 H	Filtered	Filtered	Filtered	5250.309082	6800.124023	7088.479004
4.47E-71	0.8756064	A0A5F9D9K2;A0A5F9DM90;G1SZ59;P29562	A0A5F9D9K2;A0A5F9DM90;G1SZ59;P29562	EIF4A1	RNA helicase;RNA helicase;RNA helicase;Eukaryotic initiation factor 4A-I (Fragment)	5121.67334	6106.567383	7411.188965	22704.96484	23216.43555	20118.63867
2.11E-64	0.8660206	A0A5F9D9X3	A0A5F9D9X3	POSTN	Periostin	30086.33008	30350.58594	30230.90039	10596.70996	12278.66016	12707.9873
7.28E-75	0.8808378	A0A5F9DA41	A0A5F9DA41		Insulin-like growth factor-binding protein 2	37390.39844	40910.07031	41050.96094	91063.79688	94838.95313	91054.57813
6.29E-42	0.8290877	A0A5F9DAC7	A0A5F9DAC7		Ig-like domain-containing protein	10685.83398	10037.36426	6536.057617	20153.81836	24533.66602	29311.91992
1.01E-42	0.8305566	A0A5F9DAE3;A0A5F9DVG7;G1T7N7;P07468	A0A5F9DAE3;A0A5F9DVG7;G1T7N7;P07468		DEFENSIN domain-containing protein;DEFENSIN domain-containing protein;DEFENSIN domain-containing protein;Corticostatin-2	46878.05078	34522.24609	50818.73438	50196.03906	67659.5	58643.38672
6.05E-32	0.8093116	A0A5F9DB01;A0A5F9DDK3;A0A5F9DMY2;G1TDK0;G1TKL2	A0A5F9DB01;A0A5F9DDK3;A0A5F9DMY2;G1TDK0;G1TKL2		Uncharacterized protein	15841.25488	14117.95508	10024.69531	13720.74121	16032.65039	13875.10254
1.66E-57	0.8555458	A0A5F9DB70;G1SND0	A0A5F9DB70;G1SND0	QSOX1	Sulfhydryl oxidase	23359.66016	23398.16797	24502.13281	4200.928223	3786.986816	4361.937988
2.72E-49	0.8421549	A0A5F9DB73;A0A5F9DJY7;G1U461	A0A5F9DB73;A0A5F9DJY7;G1U461	PCSK9	Proprotein convertase 9	18108.74023	16608.88281	16396.51953	2820.499756	3896.030762	4226.149414
2.12E-57	0.8553791	A0A5F9DB99;G1T2M9;G1T2N1;P36233	A0A5F9DB99;G1T2M9;G1T2N1;P36233	SPARC	Osteonectin;Osteonectin;Osteonectin;SPARC (Fragment)	20044.60938	19289.125	19091.48633	10011.44238	8228.550781	14743.40723
8.88E-40	0.8250442	A0A5F9DBB4;G1SNX5	A0A5F9DBB4;G1SNX5	ILF2	Interleukin enhancer binding factor 2	10039.59082	7911.213867	7510.743652	9586.452148	5395.172363	6552.366699
6.04E-67	0.8697323	A0A5F9DBJ1	A0A5F9DBJ1	GSN	Actin-depolymerizing factor	21087.41992	53813.89063	35246.65625	10081.6377	5914.864746	4428.532715
1.77E-62	0.8631618	A0A5F9DBT5;G1U5G9;P98139	A0A5F9DBT5;G1U5G9;P98139	;;F7	Peptidase S1 domain-containing protein;Uncharacterized protein;Coagulation factor VII	43864.67188	52297.78516	34322.76563	22327.01953	10233.9209	21795.14844
7.88E-59	0.8576056	A0A5F9DBX1;G1U410	A0A5F9DBX1;G1U410	TUBB4A	Tubulin beta 4A class IVa;Tubulin beta chain	17634.68945	16003.70313	6048.912598	30987.25195	33891.61328	28593.96094
1.52E-75	0.8817625	A0A5F9DC04;G1TBD5;P23775	A0A5F9DC04;G1TBD5;P23775	SERPINA6	Corticosteroid-binding globulin	117857.9063	119296.1328	111017.0469	44120.76172	37448.27344	29599.43359
3.88E-75	0.8812095	A0A5F9DC94;A0A5F9DNV8;G1STX5	A0A5F9DC94;A0A5F9DNV8;G1STX5	IL6ST	Interleukin 6 signal transducer	35839.92969	35071.9375	37651.79297	31705.75391	34236.91016	30908.92578
1.40E-34	0.8147753	A0A5F9DCD4;G1TBL6	A0A5F9DCD4;G1TBL6	CLTC	Clathrin heavy chain	8069.405273	8994.914063	7786.834473	15469.98633	15278.23633	10364.63379
1.16E-87	0.8975548	A0A5F9DE89	A0A5F9DE89	AFM	Afamin	132975.75	135984.6563	122711.5313	29729.87109	29554.09961	33626.42578
7.04E-54	0.8497669	A0A5F9DEL1	A0A5F9DEL1		Ig-like domain-containing protein	50494.24219	55184.33203	52350.65234	46408.25391	47961.62109	50397.47656
1.03E-45	0.8359485	A0A5F9DEN1;G1TF67	A0A5F9DEN1;G1TF67	CORO1A	Coronin	13365.39844	14528.70801	11090.09277	7574.312012	11413.11621	10901.12109
1.06E-21	0.7873006	A0A5F9DF66;G1TXT0;P31097	A0A5F9DF66;G1TXT0;P31097	SPP1	Osteopontin	19632.63672	11739.27832	14024.92188	9642.640625	5965.647949	6916.271484
2.50E-87	0.8971368	A0A5F9DF82;G1T8T5	A0A5F9DF82;G1T8T5	C1QB	Complement C1q B chain	114932.8828	105338.4063	109830.6016	69473.95313	71514.32813	65894.375
5.06E-106	0.9194533	A0A5F9DFI8;Q45GR2	A0A5F9DFI8;Q45GR2	SERPINF2;	SERPIN domain-containing protein;Alpha-2-plasmin inhibitor	278851.7188	281767.4688	278838.4688	241466.6719	249091.3125	246987.7344
4.97E-73	0.8783222	A0A5F9DFJ9;G1TJG6;G1TYG1;P46406;Q0QEU3	A0A5F9DFJ9;G1TJG6;G1TYG1;P46406;Q0QEU3	;;;GAPDH;GAPDH	Glyceraldehyde-3-phosphate dehydrogenase;Glyceraldehyde-3-phosphate dehydrogenase;Glyceraldehyde-3-phosphate dehydrogenase;Glyceraldehyde-3-phosphate dehydrogenase;Glyceraldehyde-3-phosphate dehydrogenase (Fragment)	35319.14063	45319.64844	41840.79297	103157.1016	98657.3125	93169.13281
2.50E-55	0.8521004	A0A5F9DGA9;A0A5F9DR91;G1SJZ4	A0A5F9DGA9;A0A5F9DR91;G1SJZ4	OLA1	Obg like ATPase 1;Obg-like ATPase 1;Obg-like ATPase 1	7527.788574	3699.31958	8016.955078	11545.98242	13981.30957	10148.58301
6.19E-74	0.879567	A0A5F9DGE4	A0A5F9DGE4	C1R	Complement C1r	159667.75	138815.5625	156815.9219	62321.59766	30871.53125	63310.92969
2.78E-68	0.8716538	A0A5F9DGL1	A0A5F9DGL1		Uncharacterized protein	11040.50488	11525.64453	12495.14355	74852.11719	91299.96094	71015.47656
5.26E-84	0.8929164	A0A5F9DI97	A0A5F9DI97		Uncharacterized protein	87601.0625	99893.16406	98528.02344	164013.9375	136683.375	157385.4844
1.47E-87	0.8974273	A0A5F9DIH2	A0A5F9DIH2	PON1	Serum paraoxonase/arylesterase 1	769405.25	673763.5625	616452.75	347503.1563	335852.625	379521.9063
7.40E-50	0.8431128	A0A5F9DJ49	A0A5F9DJ49	ATOX1	Antioxidant 1 copper chaperone	4278.911621	656.807373	13813.35645	35494.14453	37416.37109	36398.32031
4.36E-51	0.8451767	A0A5F9DJ89	A0A5F9DJ89		2-iminobutanoate/2-iminopropanoate deaminase	7354.338379	6280.643066	5226.619629	30850.51367	29736.08789	34361.91797
1.03E-86	0.8963603	A0A5F9DJG6	A0A5F9DJG6	AOC3	Amine oxidase	228162.5625	219044.7813	232482.2344	125891.6953	114850.5859	108304.6094
1.86E-67	0.8704705	A0A5F9DJT8;G1SVR4	A0A5F9DJT8;G1SVR4		C-type lectin domain-containing protein	12645.21582	15022.22363	9229.763672	18479.91797	17696.19141	11674.6084
3.73E-54	0.8502144	A0A5F9DLC0;G1SVY8;P00567	A0A5F9DLC0;G1SVY8;P00567	;;CKB	Creatine kinase;Creatine kinase;Creatine kinase B-type	8752.612305	11273.4668	3966.45166	10551.11133	10134.49512	8861.451172
1.04E-27	0.8003778	A0A5F9DLR9;G1U6H6	A0A5F9DLR9;G1U6H6	FHL1	Four and a half LIM domains 1	Filtered	Filtered	Filtered	6124.07373	7824.097656	6008.327637
3.72E-77	0.8839349	A0A5F9DN85;G1SVP6;G1TGN3;G1TMN0;G1TUJ8;G1TXN5;G1U2G1;G1U2Q4	A0A5F9DN85;G1SVP6;G1TGN3;G1TMN0;G1TUJ8;G1TXN5;G1U2G1;G1U2Q4	;H2AC6;;H2AC7;;;H2AJ;	Histone H2A	55240.57422	55929.39453	70735.45313	35716.94922	38780.72656	38905.76563
4.07E-34	0.8138216	A0A5F9DNF9;G1U2R2	A0A5F9DNF9;G1U2R2	NPEPPS	Aminopeptidase	10106.36719	11592.81836	14390.82617	12866.86914	14202.12695	9256.216797
1.47E-70	0.8748811	A0A5F9DNU0;G1TC91	A0A5F9DNU0;G1TC91	NELL2	Neural EGFL like 2	39231.59375	40216.82813	40735.51563	19886.14844	19342.58594	19138.91602
5.86E-70	0.8740355	A0A5F9DPL1	A0A5F9DPL1	LDHB	L-lactate dehydrogenase	11885.87695	12841.19629	12358.11523	45387.83594	45337.1875	43153.92969
1.15E-38	0.8229037	A0A5F9DQ50;P06813	A0A5F9DQ50;P06813	CAPNS1	Calcium-activated neutral proteinase small subunit;Calpain small subunit 1	7215.26416	7716.464355	7165.726074	3954.760498	1872.999634	5152.554688
1.14E-22	0.7894884	A0A5F9DQ59;A0A5F9DRQ6;G1SQP9	A0A5F9DQ59;A0A5F9DRQ6;G1SQP9	COMT	Catechol O-methyltransferase	Filtered	Filtered	Filtered	4549.142578	3103.803711	1645.332153
6.58E-60	0.8592663	A0A5F9DQL3;G1SVP7	A0A5F9DQL3;G1SVP7	GSTO1	Glutathione-dependent dehydroascorbate reductase	10019.86719	9388.776367	9349.84668	32977.16797	34944.85547	35550.13281
7.19E-64	0.8652331	A0A5F9DQW2;G1T235	A0A5F9DQW2;G1T235	PSMB6	Proteasome subunit beta;Proteasome endopeptidase complex	44987.32422	41832.41797	35523.39844	34858.24219	31068.94727	36591.12109
1.10E-96	0.9085887	A0A5F9DR45;G1SGF8	A0A5F9DR45;G1SGF8	C6	Complement component C6	88844.77344	92290.58594	85693.82031	77795.58594	82237.79688	76567.625
1.27E-80	0.8885297	A0A5F9DS50;G1T7G7	A0A5F9DS50;G1T7G7	C1S	Complement C1s	79430.91406	74221.71875	66269.1875	45154.03906	44024.91797	51760.17969
3.49E-100	0.9127195	A0A5F9DS95	A0A5F9DS95		Carboxylic ester hydrolase	4386234.5	4270306.5	3331736.25	9461.178711	4945.743652	3469.106689
2.51E-70	0.8745534	A0A5F9DSQ0;G1T1B8	A0A5F9DSQ0;G1T1B8		Uncharacterized protein	60123.83984	75509.53906	78224.64063	73354.10938	80792.10938	57528.69922
2.54E-61	0.861417	A0A5F9DSS0;G1TNC5	A0A5F9DSS0;G1TNC5		Ig-like domain-containing protein	60304.21875	56370.6875	39665.53125	16516.45117	16256.11914	19504.55859
7.21E-29	0.8028287	A0A5F9DTB6;G1SL46	A0A5F9DTB6;G1SL46		Nas2_N domain-containing protein;26S proteasome non-ATPase regulatory subunit 9	Filtered	Filtered	Filtered	14639.83984	12951.31543	14553.22168
4.03E-46	0.8366671	A0A5F9DTK5	A0A5F9DTK5		ACR domain-containing protein	23173.20508	15460.21094	21980.85547	15240.88477	14688.1084	13962.77246
2.69E-43	0.8316042	A0A5F9DTQ1;G1SCI9;G1TI92	A0A5F9DTQ1;G1SCI9;G1TI92		Uncharacterized protein	5845.169922	6354.799805	5557.362305	7307.967773	7420.742676	8045.463867
9.59E-81	0.8886905	A0A5F9DUH1	A0A5F9DUH1		Carbonate dehydratase I	77192.82813	58011.55078	174109.3594	1157455.25	838888.3125	718492.5625
3.89E-30	0.8055068	A0A5F9DUW5;G1SM21	A0A5F9DUW5;G1SM21		Hydroxymethylbilane hydrolyase [cyclizing]	Filtered	Filtered	Filtered	12800.58887	11844.99219	4540.804688
1.33E-91	0.9024434	A0A5F9DVW5;G1T5S1	A0A5F9DVW5;G1T5S1	LBP	Lipopolysaccharide-binding protein	138589.9844	138591.5781	138636.4844	182309.4063	171537.3438	176692.7813
5.83E-61	0.8608714	A0A5F9DW09;G1SQG5	A0A5F9DW09;G1SQG5	MDH1	Malate dehydrogenase 1;Malate dehydrogenase	39303.25391	37709.60547	39336.19531	66271.49219	65155.32031	56194.29688
2.05E-102	0.9153168	A0A5S8H3Z9;P25227	A0A5S8H3Z9;P25227	;ORM1	Alpha-1-acid glycoprotein	45589.48828	45805.11719	38570.87891	365300.625	374130.9063	420565.1563
8.28E-60	0.8591133	A0A5S8HLQ6;G1U7C6;P02252	A0A5S8HLQ6;G1U7C6;P02252	H1-4;H1-3;H1-4	Histone H1.4;H1.3 linker histone, cluster member;Histone H1.4	25013.12695	18862.02148	27955.61523	13924.83008	12756.42969	39045.25391
2.01E-38	0.8224347	A0A6M3SIW0	A0A6M3SIW0		IgG light chain variable region (Fragment)	903803.0625	367222.0938	347118.5625	443242.125	414907.0625	1133757.875
5.30E-107	0.9205647	A0A6M3SL48;P01687	A0A6M3SL48;P01687		IgM light chain variable region (Fragment);Ig kappa chain V region BS-5	479924.6563	460549	341671.3438	244455.6875	240759.7969	230327.8125
1.49E-60	0.8602496	A0A6M3SXY9	A0A6M3SXY9		IgG light chain variable region (Fragment)	2763142.25	602409.8125	554654.5625	784295	308262.125	37800.03906
1.04E-16	0.7750813	A5HC49;G1T0K7	A5HC49;G1T0K7	;CTSS	Cathepsin S (Fragment);Cathepsin S	17154.95313	21650.875	11253.76367	5717.315918	Filtered	Filtered
9.16E-65	0.8665535	A5HC55	A5HC55		Kininogen (Fragment)	471632.25	475571.8438	462492.9063	584568.5	552513.75	523164.6875
1.44E-59	0.8587429	A5HC69;G1SUX1;O97590	A5HC69;G1SUX1;O97590	;TIMP3;TIMP3	Metalloproteinase inhibitor 3 (Fragment);Metalloproteinase inhibitor 3;Metalloproteinase inhibitor 3 (Fragment)	67577.52344	70024.74219	35910.10156	20291.75781	21005.2168	18717.4082
3.48E-47	0.8385293	A6YLP5;G1T457	A6YLP5;G1T457	IGFBP1	Insulin-like growth factor binding protein 1 (Fragment);Insulin-like growth factor-binding protein 1	18278.72461	18915.58203	13225.58691	53400.40625	44896.73438	44426.69141
5.32E-62	0.8624423	A7X8X3	A7X8X3	HPRT	Hypoxanthine phosphoribosyltransferase	6965.842285	6553.450684	7630.401367	29207.82227	30967.86133	32545.95898
2.66E-75	0.8814325	B6S6L6	B6S6L6	apoCI	Apolipoprotein C-I	823986.6875	707036.625	1094601.625	1063451.875	973950.875	379721.25
1.23E-76	0.8832362	B7NZA0;G1STT3	B7NZA0;G1STT3	SERPINB10	Serine proteinase inhibitor, clade B, member 10 (Predicted);Serpin family B member 10	7030.117188	7848.853027	7124.19873	37404.03516	36632.01953	35952.75
1.28E-54	0.8509626	B7NZC3;P68105;Q71V39	B7NZC3;P68105;Q71V39	RABEFLA2;EEF1A1;EEF1A2	Elongation factor 1-alpha;Elongation factor 1-alpha 1;Elongation factor 1-alpha 2	25379	24802.73047	22158.34375	25972.85742	25860.42383	23983.79883
3.27E-100	0.9127518	B7NZD7;G1T918	B7NZD7;G1T918	PSMB4	Proteasome subunit beta	38580.92578	33620.09766	38651.83984	35899.58984	32532.21289	33219.48828
9.43E-36	0.8171499	B7NZF1	B7NZF1	PDIA3	Protein disulfide-isomerase	5784.293945	7532.854004	7645.394531	3815.867188	3136.778076	4362.322266
4.80E-103	0.9160448	B7NZI0;P00489	B7NZI0;P00489	RA_r332_jsmEE74r;PYGM	Alpha-1,4 glucan phosphorylase;Glycogen phosphorylase, muscle form	37431.61328	38276.31641	38144.96484	47635.70703	48230.81641	48979.34766
1.56E-101	0.9142924	B7NZM0	B7NZM0	APOA4	Apolipoprotein A-IV (Predicted)	171747.625	171272.8438	167911.8281	219224.4375	223229.9375	230536.2031
1.42E-120	0.935444	B7NZM1	B7NZM1	RA_m003_jsm4E071r	Apolipoprotein A-I (Predicted)	1043460.875	1065947.375	1045266.875	734829.6875	715076.0625	727003.5
8.09E-37	0.8192827	B7NZP9;G1SE95	B7NZP9;G1SE95	FLNA;	Filamin A, alpha isoform 2 (Predicted);Uncharacterized protein	10339.27539	10088.86719	10452.53027	8061.570801	9601.371094	6978.76123
5.29E-30	0.8052252	B7NZR0;G1STZ4	B7NZR0;G1STZ4	G6PD	Glucose-6-phosphate 1-dehydrogenase	2764.086182	2256.88623	2299.122803	9257.988281	10697.60645	10745.73242
3.49E-50	0.8436632	B7NZU2;P02643	B7NZU2;P02643	TNNI2	Troponin I (Predicted) (Fragment);Troponin I, fast skeletal muscle	2483.228271	3953.200928	5112.879395	19896.33398	23003.01367	24673.58789
4.38E-84	0.8930184	B8K174;P02057	B8K174;P02057	HBB;HBB1	Hemoglobin, beta (Predicted);Hemoglobin subunit beta-1/2	32114.1543	21283.32422	14756.40918	1481775.875	931205.75	2740661.5
4.88E-79	0.8864431	D4P4R2	D4P4R2		Cholesteryl ester transfer protein (Fragment)	51940.75391	53426.66797	48889.13281	46768.72656	40123.51953	42089.51172
1.64E-104	0.9177284	D5G340	D5G340		Apolipoprotein E4 (Fragment)	170832.8281	179490.5781	181067.5781	198939.3125	183343.9531	182212.3906
2.19E-84	0.8934042	F5XVB8;G1U334	F5XVB8;G1U334	VWF	von Willebrand factor	38054.26172	37954.99609	34419.24609	30064.17383	31924.01758	31933.04102
3.14E-125	0.9403481	G1SCJ8	G1SCJ8		Serpin family G member 1	357366.5625	370584.7188	360450.2188	527485.4375	538715.75	532065.5
8.77E-94	0.9050996	G1SCK5	G1SCK5	SERPINF1	Serpin family F member 1	85502.27344	82799.47656	89005.30469	41708.91016	42867.32813	41027.1875
1.82E-66	0.869037	G1SCP8	G1SCP8		FERM domain-containing protein	27729.85742	24988.0332	21605.60352	20430.76953	19426.35938	19245.10938
4.37E-42	0.8293816	G1SD01	G1SD01	SPTB	Spectrin beta chain	Filtered	Filtered	1190.664795	8184.210449	9109.072266	9585.542969
2.01E-107	0.9210408	G1SD43	G1SD43	GPLD1	Glycosyl-phosphatidylinositol-specific phospholipase D	90117.64063	94777.35156	95904.89063	71269.07031	71171.50781	70916.57031
3.05E-30	0.8057311	G1SD89	G1SD89		Uncharacterized protein	9975.298828	11154.1875	11059.91113	2954.181396	1173.924072	448.2559509
1.22E-49	0.842747	G1SD99	G1SD99	PM20D1	Peptidase M20 domain containing 1	18071.71094	18382.0625	18498.39258	19768.55469	16475.18359	18276.57617
1.89E-75	0.8816344	G1SDA8	G1SDA8	PSMA1	Proteasome subunit alpha type	29892.85547	31658.70508	30710.52344	28937.32422	29757.07422	29814.0625
5.64E-97	0.9089318	G1SDD6	G1SDD6	AGT	Angiotensin 1-10	94015.63281	88893.38281	91848.19531	218496.7969	223899.1094	218521.6719
3.55E-81	0.8892547	G1SE06	G1SE06	PLA2G7	Platelet-activating factor acetylhydrolase	68514.70313	69796.48438	62715.07422	52996.25	45300.08984	53195.17969
9.15E-31	0.8068331	G1SEB2	G1SEB2	ANGPTL3	Angiopoietin like 3	8194.451172	14008.71582	11352.23242	3358.439941	1888.26123	795.6564941
1.50E-50	0.8442778	G1SEG6	G1SEG6	LOXL1	Lysyl oxidase homolog	21969.71875	20750.91602	18391.87109	Filtered	Filtered	Filtered
4.13E-112	0.9262733	G1SEK8	G1SEK8	FETUB	Fetuin B	1773481.375	1792872.125	1752281.875	1177797.5	1238572.125	1369564.25
2.66E-46	0.8369853	G1SEL1	G1SEL1	CFHR5	Complement factor H related 5	12721.84961	14682.89746	11030.56543	8627.265625	9586.813477	7646.381348
1.42E-74	0.8804418	G1SEL4	G1SEL4	F13B	Coagulation factor XIII B chain	42673.24609	42089.16797	43356.73438	32173.35938	32088.05078	33510.00781
2.58E-82	0.8907371	G1SER2	G1SER2	GP1BA	Glycoprotein Ib platelet subunit alpha	90261.90625	85483.14063	83319.86719	62810.69922	72361.76563	66843.07031
1.64E-71	0.8762133	G1SER8	G1SER8	PFN1	Profilin	24993.13281	17554.73828	27279.38867	64362.5625	64571.11719	50317.34375
1.25E-66	0.8692759	G1SEY0;Q6PKZ0	G1SEY0;Q6PKZ0		C1q domain-containing protein;Collagen type X (Fragment)	263248.3125	248309.5938	253172.8125	125482.3047	129382.7188	135150.1719
1.84E-89	0.8998013	G1SF18	G1SF18		Carboxylic ester hydrolase	245284.3438	241783.7344	287508.75	10962.60449	9503.643555	9725.079102
3.57E-12	0.7618511	G1SFD7	G1SFD7	IGFBP6	Insulin like growth factor binding protein 6	25005.09375	33382.91797	33709.01953	4217.43457	6188.07666	7356.538574
2.47E-55	0.8521091	G1SFR3	G1SFR3	ADAMDEC1	ADAM like decysin 1	24190.08398	21225.83398	18434.2207	15111.4668	16673.31836	15734.81348
1.37E-41	0.8284623	G1SFV1	G1SFV1	PDIA4	Protein disulfide-isomerase	13443.93555	14102.7041	15406.63184	10699.74805	11994.31738	8480.463867
7.15E-73	0.8781043	G1SG22	G1SG22	GPC3	Glypican-3	46452.6875	46063.57422	44668.28125	15413.58496	21935.94922	18874.75977
5.84E-56	0.8531066	G1SGL2	G1SGL2	GOLM1	Golgi membrane protein 1	11797.58789	13084.97266	13592.71582	8651.27832	8165.384766	9342.446289
5.88E-62	0.8623772	G1SGL6	G1SGL6	EXTL2	Exostosin like glycosyltransferase 2	41343.58984	38925.76172	37005.81641	6654.945313	4223.631836	9135.790039
9.54E-52	0.8462739	G1SGN6	G1SGN6	AGA	Aspartylglucosaminidase	31908.89844	32197.33789	29398.45313	12074.38867	13552.79004	13894.34961
6.21E-66	0.8682635	G1SGQ2	G1SGQ2		Secreted phosphoprotein 2	45560.27344	49344.53516	48955.99219	64940.49219	57115.77734	49399
2.29E-55	0.8521602	G1SGV9	G1SGV9	PSMB8	Proteasome subunit beta	20813.92969	21036.41211	21075.61328	16286.62988	16943.10938	15348.50781
6.87E-72	0.8767416	G1SH05	G1SH05	TUBB	Tubulin beta chain	45133.83203	46307.98047	43748.82422	83585.35156	80547.35156	78502.97656
4.05E-60	0.8595886	G1SH26	G1SH26		Uncharacterized protein	8068.722168	4312.31543	3994.295654	24305.02539	29030.57617	27594.17773
3.59E-80	0.8879384	G1SH58	G1SH58	CPN1	Carboxypeptidase N subunit 1	50115.23438	46192.15234	51694.58594	45530.94922	45962.5625	46898.36719
6.41E-67	0.8696944	G1SHS7	G1SHS7	WDR1	WD repeat domain 1	6357.239258	6441.461426	7979.199707	21589.55273	20755.66211	18765.41406
9.38E-102	0.9145502	G1SHU0	G1SHU0	SHBG	Sex hormone-binding globulin	230656.9375	227878.8906	225522.25	91186.10938	90853.67188	96081.08594
1.09E-56	0.854264	G1SHV9	G1SHV9	PSMB3	Proteasome subunit beta	53888.33203	52143.10156	38223.70313	18907.92578	31340.91602	25608.15234
7.03E-70	0.8739232	G1SIB7	G1SIB7	F12	Coagulation factor XII	55718.86328	60899.07031	63916.53125	42384.91016	35244.57422	37892.81641
9.64E-53	0.8479142	G1SIE3	G1SIE3	IGFBP4	Insulin-like growth factor-binding protein 4	12287.60156	13261.66992	13529.85156	19138.46289	20481.80859	18683.74414
3.76E-104	0.9173163	G1SIK0	G1SIK0	SERPINC1	Antithrombin-III	440286.5313	449971.4375	433108.4688	377542.25	383551.875	384605.4375
4.54E-08	0.7465082	G1SIL2	G1SIL2	PAPSS2	2,3-bisphosphoglycerate 3-phosphatase	7067.806152	7407.129395	8125.913574	3402.076172	3231.318115	3209.256836
1.29E-07	0.7444872	G1SIU8	G1SIU8		COesterase domain-containing protein	Filtered	Filtered	Filtered	5615.724121	5415.604004	6695.645996
6.42E-56	0.853042	G1SIY5	G1SIY5	CTBS	Chitobiase	22179.26563	23220.78125	22673.48438	8581.244141	9695.50293	10011.25293
3.47E-46	0.8367826	G1SJ23	G1SJ23	CAPN1	Calcium-activated neutral proteinase 1	10348.18555	9430.708984	9578.8125	18639.70508	17570.46094	19876.7207
7.27E-62	0.8622382	G1SJ29;P79226	G1SJ29;P79226	ALDOB	Fructose-bisphosphate aldolase;Fructose-bisphosphate aldolase B	42346.41016	36991.00781	31570.87891	3059.583252	3749.837891	2923.77124
2.06E-115	0.9298934	G1SJM1	G1SJM1	CEP112	Apolipoprotein H	428272.3438	439435.8438	446830.5313	280356.25	296578.1563	311162.1875
7.03E-77	0.8835637	G1SJS1;G1SSZ8;G1T7F1;G1TJC1;G1TLP0;G1TP83;G1U155	G1SJS1;G1SSZ8;G1T7F1;G1TJC1;G1TLP0;G1TP83;G1U155	H2BC21;H2BC3;;H2BC18;;;	Histone H2B	174054.3438	174407.1875	190752.0469	130846.0547	137406.875	139385.875
5.20E-93	0.9041614	G1SK63	G1SK63		Uncharacterized protein	49062.74609	54549.37109	57813.81641	37267.16016	38637.65625	41757.10156
3.66E-51	0.8453036	G1SKE3;G1SUH8;G1U9I8	G1SKE3;G1SUH8;G1U9I8	KRT77;KRT2;KRT1	Keratin 77;Keratin 2;Cytokeratin-1	Filtered	1182.015137	Filtered	10645.41211	10980.38867	16082.31055
1.46E-81	0.8897573	G1SKF1	G1SKF1	THBS1	Thrombospondin 1	67371.83594	70508.625	65968.94531	32947.96484	34136.69141	35253.23828
8.04E-40	0.825126	G1SKT4	G1SKT4	ATP5F1A	ATP synthase subunit alpha	3517.842041	7085.291016	5270.018066	23557.31445	15722.77148	21568.08203
3.63E-45	0.8349757	G1SL68	G1SL68	MYH9	Myosin heavy chain 9	14705.76855	11920.5293	12724.26758	16816.66406	17418.16992	16670.45508
9.82E-62	0.8620415	G1SLB5;Q28680	G1SLB5;Q28680	CD14	Monocyte differentiation antigen CD14	75052.23438	72387.64844	69349.99219	38414.42969	31253.61328	34093.14844
1.36E-101	0.9143646	G1SMC0	G1SMC0	CRP	Pentaxin	17484.59375	16915.41797	14396.66211	227359.125	258134.3594	276802.3438
1.92E-56	0.8538728	G1SME6;G1TRK3	G1SME6;G1TRK3	;AKR1C26	Prostaglandin-E(2) 9-reductase;Morphine-6-dehydrogenase	6134.055664	8304.137695	6130.877441	15805.12793	15484.64063	14292.87305
8.48E-55	0.8512505	G1SMM4	G1SMM4	DKK3	Dickkopf WNT signaling pathway inhibitor 3	68162.09375	74064.66406	73233.82813	68292.03125	65091.65625	62508.05469
5.43E-67	0.8697984	G1SMY7	G1SMY7	APEH	Acyl-peptide hydrolase	12860.0166	3408.35083	3324.609131	28510.1875	30437.875	36248.01563
2.32E-94	0.9057985	G1SN00	G1SN00	KNG1	Kininogen 1	290036.6875	303947.5313	288400.8438	308506.5625	315846.6563	313212.8438
1.44E-79	0.8871454	G1SN21	G1SN21	PNP	Purine nucleoside phosphorylase	7848.180664	7136.376953	6401.663574	34067.45313	36921.50781	36631.91406
8.10E-48	0.8396275	G1SN67	G1SN67		SERPIN domain-containing protein	43781.62891	39804.98438	43386.22656	23530.20313	26658.55469	24362.18164
1.50E-20	0.784641	G1SN82	G1SN82		ZnMc domain-containing protein	8226.697266	6846.245117	10090.3252	1267.655762	3801.647705	1128.705566
6.46E-66	0.8682386	G1SNC4;P00569;P00570	G1SNC4;P00569;P00570	AK1	Adenylate kinase isoenzyme 1	20190.85742	13349.17676	10647.58887	42423.14844	69043.80469	55036.45703
1.65E-19	0.7821553	G1SNE8;P24480;P31949	G1SNE8;P24480;P31949	;S100A11;S100A11	Calpactin I light chain;Protein S100-A11;Protein S100-A11	Filtered	852.5095215	2653.391113	4238.178223	4373.424805	4685.877441
1.59E-56	0.8540013	G1SNS5;G1U8W6	G1SNS5;G1U8W6		Rab GDP dissociation inhibitor	6577.852051	6011.942871	7455.032715	12924.29004	13767.39746	12434.30371
6.74E-54	0.8497977	G1SP54	G1SP54	LTA4H	Leukotriene A(4) hydrolase	14617.60547	13332.40234	13096.65137	9907.291016	9816.109375	9471.630859
3.61E-139	0.9544944	G1SP97	G1SP97	LUM	Lumican	674231.5	670288	654532.4375	563162.5	530443.9375	486124.375
1.29E-95	0.9073088	G1SPF9	G1SPF9	C5	Complement C5	122739.0781	122878.3984	122453.1953	80198.74219	78635.25	78685.13281
5.54E-134	0.9493207	G1SQ02	G1SQ02		Peroxiredoxin-1	29474.00586	27111.42578	27240.71484	129289.7266	122773.0156	131112.5781
2.32E-26	0.7975143	G1SQC0	G1SQC0	CNRIP1	CB1 cannabinoid receptor-interacting protein 1	Filtered	Filtered	Filtered	22186.08594	22936.20703	20759.27148
2.44E-92	0.9033439	G1SQG6	G1SQG6		SERPIN domain-containing protein	227649.7031	233518.4531	220009.1563	159645.0313	143467.1094	160009.2031
4.47E-44	0.83302	G1SQR7	G1SQR7		NTF2 domain-containing protein	3986.406006	12033.51465	3536.201172	29283.58984	52989.6875	19630.55859
1.50E-56	0.854042	G1SQU1	G1SQU1	PSMB10	Proteasome subunit beta	14022.05273	14963.58301	14350.4082	14814.32324	14928.52344	10963.4209
1.06E-91	0.9025648	G1SQV9	G1SQV9		Uncharacterized protein	794647.5625	779825.8125	799608.5625	538951.3125	506080.3438	547010.375
3.07E-56	0.8535498	G1SR03	G1SR03	VCP	15S Mg(2+)-ATPase p97 subunit	4694.441895	3232.058594	3535.164795	31998.86914	26261.44141	23218.6875
1.94E-32	0.8103454	G1SR16;U3KNN0	G1SR16;U3KNN0	COPS2	COP9 signalosome complex subunit 2	Filtered	Filtered	Filtered	23799.35352	23273.11914	17356.14844
3.44E-38	0.8219807	G1SR28	G1SR28	PAFAH1B3	Platelet activating factor acetylhydrolase 1b catalytic subunit 3	7325.516113	7563.03125	6502.835449	43498.75	41070.40234	35737.96094
4.84E-06	0.7369136	G1SR29	G1SR29	ATP6V1A	H(+)-transporting two-sector ATPase	2741.594482	538.282959	Filtered	5781.683105	3447.376465	4512.623535
7.29E-64	0.8652237	G1SR38;G1U5J7	G1SR38;G1U5J7		IF rod domain-containing protein	Filtered	Filtered	12.70063877	125061.2734	135159.125	113778.0859
8.58E-47	0.837846	G1SRA2;G1U0P3	G1SRA2;G1U0P3		Phospholipase A2	14389.75488	13594.34277	9498.046875	11826.87988	18632.68164	10845.91504
2.68E-20	0.7840453	G1SRQ2;U3KMW7	G1SRQ2;U3KMW7	UCHL3	Ubiquitin carboxyl-terminal hydrolase	Filtered	Filtered	1583.737671	6415.419922	10631.23535	14924.81836
1.23E-85	0.894997	G1SS66	G1SS66	C2	C3/C5 convertase	92059.4375	96263.03125	87262.89063	75880.04688	79172.90625	75635.89063
1.11E-97	0.9097714	G1SS69	G1SS69		C3/C5 convertase	96262.44531	99044.49219	95162.15625	74989.41406	76694.33594	75159.14063
6.07E-104	0.9170778	G1SS91	G1SS91		C4a anaphylatoxin	383536.0313	397645.7188	388978.2813	298845.4688	298189.9688	300271.8125
5.32E-109	0.9228144	G1SSA2	G1SSA2	PSMD2	26S proteasome non-ATPase regulatory subunit 2	1937932.75	2104891.5	2000308	1182584.875	863509.125	1010410.688
1.63E-49	0.8425317	G1SSC9	G1SSC9	IPO7	Importin 7	6494.874023	16914.14063	10485.26758	43708.22656	50049.36719	51146.625
7.30E-61	0.860723	G1SSP5	G1SSP5		Ig-like domain-containing protein	35887.4375	32555.10547	37486.07031	10705.58789	11131.35938	8351.408203
2.44E-120	0.9351944	G1SSQ6;Q95ME7	G1SSQ6;Q95ME7	F11;	Uncharacterized protein;Factor XI	48667.05859	49507.07813	47758.1875	45980.89844	42794.69141	44446.80859
1.02E-51	0.8462255	G1SSW0	G1SSW0	DSG2	Desmoglein 2	25851.07031	26218.70898	28467.25391	10273.17578	8592.279297	9551.298828
1.24E-19	0.7824547	G1ST17	G1ST17	PGLYRP1	Peptidoglycan-recognition protein	10747.32617	14861.22461	18046.32813	28508.49414	24799.2832	37943.77734
3.72E-82	0.8905295	G1STA7	G1STA7	PGLYRP2	Peptidoglycan recognition protein 2	254495.3125	255702.5469	270237.5938	104912.3125	108499.5859	105489.9922
9.64E-115	0.929163	G1STF7;P19134	G1STF7;P19134	;TF	Beta-1 metal-binding globulin;Serotransferrin	987146.8125	981495.4375	958135.125	785135.75	772335	756901.1875
8.15E-104	0.916931	G1STJ4	G1STJ4		Complement C3 alpha chain	276101.875	263137.2188	259149.5781	276650.375	275824.25	282720.7188
1.23E-84	0.8937257	G1SU36	G1SU36	APOM	Apolipoprotein M	189648.8125	188206.6719	202627.6719	172444.6563	177743.9375	141975.9219
2.88E-68	0.8716318	G1SUE4;O97862	G1SUE4;O97862	;CST3	Cystatin domain-containing protein;Cystatin-C	40068.51172	37954.44531	40305.05078	22339.02148	27047.58789	23427.80078
5.62E-46	0.8364129	G1SUM7;Q28689	G1SUM7;Q28689	ABCC2	Canalicular multispecific organic anion transporter 1;ATP-binding cassette sub-family C member 2	129105.9297	198714.8438	96101.1875	165730.4688	109041.75	117395.0234
5.69E-65	0.8668568	G1SUS9;P19761	G1SUS9;P19761	TFPI	Tissue factor pathway inhibitor	19211.33398	21146.63672	21847.91992	6298.137207	6762.271484	6879.83252
6.56E-07	0.74119	G1SUX8;G1TRC0	G1SUX8;G1TRC0		Uncharacterized protein	Filtered	2769.987793	2793.771973	4337.480957	11624.48242	18806.62305
9.80E-53	0.8479024	G1SV13;Q29504	G1SV13;Q29504	UBA1	Ubiquitin-activating enzyme E1;Ubiquitin-like modifier-activating enzyme 1	17765.61328	21369.89453	24272.0293	35453.88672	53038.03125	86093.5625
3.96E-71	0.8756804	G1SV22	G1SV22	PEBP1	Phosphatidylethanolamine-binding protein 1	18614.80664	18013.32617	11299.54492	54275.12109	56931.76172	56244.34766
4.14E-60	0.8595745	G1SVE4	G1SVE4	BTD	Biotinidase	25660.36523	44794.69141	42850.15625	17842.11328	14542.40332	14263.20508
2.02E-52	0.847386	G1SVH0	G1SVH0	AHCY	Adenosylhomocysteinase	8762.3125	8206.672852	8053.567383	19725.20313	21590.19922	23673.52734
1.13E-89	0.9000615	G1SWF0	G1SWF0	SERPIND1	Heparin cofactor 2	179252.3438	173219.5469	159128.1719	136582.625	134953.1719	134953.125
7.95E-55	0.8512958	G1SWG7	G1SWG7		Reelin	16994.20508	17609.42383	18040.60742	4364.812988	3530.265625	4068.246582
4.15E-77	0.8838705	G1SWI7	G1SWI7	PSMA8	Proteasome 20S subunit alpha 8	43913.96484	39091.95703	37531.75781	42278.59766	41748.16406	44210.45313
1.15E-57	0.8557963	G1SWS9	G1SWS9	VIM	Vimentin	11242.10645	9383.647461	6927.828125	14871.95605	16664.04688	16673.56055
9.72E-72	0.8765318	G1SX17	G1SX17	TCN2	Transcobalamin 2	47347.42188	44342.33594	43487.625	21238.16016	25944.67188	22624.08789
4.16E-38	0.8218203	G1SX80	G1SX80	LAMA2	Laminin subunit alpha 2	10142.69727	6901.374512	7534.051758	4221.952637	2805.073975	538.0365601
5.94E-75	0.880958	G1SXG6	G1SXG6	S100A8	Protein S100	10833.65234	12031.8418	14247.46777	41890.21875	35293.5625	31430.44141
4.66E-58	0.8564074	G1SXM9	G1SXM9	LYVE1	Lymphatic vessel endothelial hyaluronan receptor 1	15275.94531	16816.66797	16879.63867	14402.62695	14452.78711	14813.09277
3.27E-80	0.8879914	G1SXP3	G1SXP3		GST C-terminal domain-containing protein	7595.666504	14111.71387	Filtered	63585.75391	55056.72266	58399.02344
1.16E-60	0.8604196	G1SY45	G1SY45		Ig-like domain-containing protein	15424.78223	19465.47656	24842.39648	163658.0156	152128.1094	122875.7344
6.96E-69	0.8725117	G1SY93;G1TKN4	G1SY93;G1TKN4	RAC1	Rac family small GTPase 1	21709.28516	23625.89648	21136.9375	51942.10938	41846.5	47556.55859
4.23E-95	0.9066892	G1SYK4	G1SYK4		Uncharacterized protein	80041.00781	82365.32031	79403.22656	90888.94531	90096.02344	85736.3125
1.76E-60	0.8601417	G1SYT1	G1SYT1	CDH5	Cadherin-5	34953.96875	28065.20703	28475.89844	16289.60352	19682.59375	11901.5957
1.12E-69	0.8736399	G1SZ14	G1SZ14	PSMA3	Proteasome subunit alpha type-3	37161.62891	37328.1875	35682.17188	35235.39453	35088.94922	48599.77344
1.11E-67	0.87079	G1SZ91	G1SZ91	FABP5	Fatty acid binding protein 5	10340.50684	8289.198242	7367.434082	19142.46094	15268.1377	17251.92383
2.14E-54	0.8506024	G1SZV5	G1SZV5	APOA1	Apolipoprotein A-I	3206528	3209824.75	2276857.25	787673.625	29091.50586	508692.25
6.94E-33	0.8112759	G1T088	G1T088	SBSN	Suprabasin	5247.723633	4507.272461	5940.090332	2103.556396	1657.329956	1571.322632
7.93E-07	0.740793	G1T090;G1TPL7	G1T090;G1TPL7	DPP3	Dipeptidyl peptidase 3	3790.769287	Filtered	20093.43945	23610.75195	23784.86914	25979.92383
3.88E-74	0.8798453	G1T0F8	G1T0F8	HABP2	Hyaluronan binding protein 2	42479.77344	46516.30469	41150.75391	26215.19727	26567.86133	24433.22656
1.73E-109	0.92336	G1T0J6;Q9TTJ4	G1T0J6;Q9TTJ4	ITIH1;ITI HC1	Inter-alpha-trypsin inhibitor heavy chain 1;Inter-alpha-trypsin inhibitor heavy chain H1	208880.3438	211697.4375	215101.9219	143055.125	137342.6563	141997.5313
1.94E-76	0.8829721	G1T0Q0	G1T0Q0	FBLN1	Fibulin 1	63818.28516	66103.47656	70845.17969	40650.125	46637.88672	41375.57813
4.52E-64	0.8655319	G1T0R9	G1T0R9	GSTM3	Glutathione S-transferase	16764.29297	16620.19531	16165.40625	36288.04297	44952.41406	40857.26172
2.43E-94	0.9057738	G1T0U8	G1T0U8	PCYOX1	Prenylcysteine oxidase 1	20343.9043	18096.22461	17019.58203	18995.13672	19029.32813	20981.53711
3.71E-116	0.9307015	G1T0X2	G1T0X2	FGA	Fibrinogen alpha chain	424199.8438	440446.6875	413026.2188	577319.4375	561140.125	601259
1.08E-45	0.8359122	G1T107	G1T107		UBC core domain-containing protein	7391.127441	5943.395508	6967.224609	24546.07227	32146.91016	25979.92578
1.75E-102	0.9153962	G1T127	G1T127	KLKB1	Kallikrein B1	48767.50391	49056.82813	55430.32031	55710.40625	56703.71094	53947.91797
9.27E-88	0.8976767	G1T1Z5	G1T1Z5	ECM1	Extracellular matrix protein 1	91838.94531	90596.75781	88693.59375	66731.27344	68606.53125	68483.76563
4.05E-70	0.8742617	G1T2L1	G1T2L1		Proteasome subunit alpha type	18062.1875	18531.21484	18158.52539	14717.50391	17101.93555	17092.83398
1.22E-48	0.8410392	G1T2Z8	G1T2Z8	MTAP	S-methyl-5'-thioadenosine phosphorylase	Filtered	Filtered	Filtered	5874.060059	6601.967773	6461.326172
2.59E-64	0.8658876	G1T325;I2AWA4	G1T325;I2AWA4	IL18BP	Interleukin 18 binding protein;Interleukin 18 binding protein isoform 2	101604.2813	116823.125	135670.7188	110164.1563	124327.0313	155737.9063
3.85E-46	0.8367012	G1T370	G1T370	CCDC126	Coiled-coil domain containing 126	11156.66211	11413.16992	9711.486328	16215.79297	13831.41797	15140.20996
4.11E-06	0.7372739	G1T373	G1T373		Ribose-phosphate diphosphokinase	3307.869873	Filtered	Filtered	4169.045898	3393.116455	3837.895996
1.29E-41	0.8285053	G1T3E6	G1T3E6	DNPEP	Aspartyl aminopeptidase	23628.75586	16407.86328	14804.54004	9639.783203	8988.483398	4156.492676
4.69E-25	0.7947174	G1T3V2	G1T3V2	HSPB1	Heat shock 27 kDa protein	34669.22656	34969.91016	40845.19922	28427.17969	22065.77734	31755.91406
1.47E-95	0.9072411	G1T3X1	G1T3X1	C9	Complement component C9	111087	106805.8203	105731	114452.75	121873.7188	120185.9453
8.68E-82	0.8900518	G1T3Z1	G1T3Z1	MBL2	Mannan-binding protein	80447.91406	84908.14844	59697.02344	126573.0078	101798.4375	117554.1953
7.05E-73	0.8781124	G1T419	G1T419	NUP205	Nucleoporin 205	358870.5625	369938.75	376248.75	52710.88672	81765.35156	97094.32813
2.24E-44	0.83356	G1T432	G1T432		Adenylyl cyclase-associated protein	5080.000977	3651.250732	2558.8396	5545.758789	4618.373535	4532.244141
1.26E-54	0.850974	G1T489	G1T489		Low molecular weight cytosolic acid phosphatase	5756.247559	9365.557617	6746.865234	71158.42969	73726.48438	73226.36719
7.26E-49	0.8414271	G1T4P5;G1T4Q6;G1T6W2;G1T6W5	G1T4P5;G1T4Q6;G1T6W2;G1T6W5	KRT35;;KRT33A;KRT34	Keratin 35;IF rod domain-containing protein;Keratin 33A;Keratin 34	Filtered	Filtered	Filtered	30926.51758	24609.9082	26814.67383
4.55E-68	0.8713478	G1T4Q9	G1T4Q9	PSMB5	Proteasome subunit beta	11400.12988	12324.10254	11512.44922	13782.0791	13701.5791	16352
3.25E-80	0.8879955	G1T4T6	G1T4T6	MYOM2	Myomesin 2	27161.47852	28727.38867	28255.33984	32370.45898	32012.73242	31977.72461
1.03E-88	0.898869	G1T4X8	G1T4X8	PSMB2	Proteasome subunit beta	42009.69531	40811.53906	37981.07422	41892.90234	42004.69922	46874.375
3.16E-78	0.8853652	G1T519	G1T519	PSMA4	Proteasome subunit alpha type	50201.51953	52264.28516	50692.3125	52067.33203	47868.96484	51813.85938
1.05E-54	0.8511016	G1T545	G1T545	GLO1	Lactoylglutathione lyase	8350.476563	9498.414063	8082.064941	30265.41992	29340.04688	20347.63086
2.60E-107	0.9209141	G1T5H0	G1T5H0	HTRA1	HtrA serine peptidase 1	4468812	4491865.5	5157171.5	2282637	2014885.75	2325757.75
1.04E-56	0.8542964	G1T647	G1T647	GCLM	GCS light chain	5709.899902	5246.024902	3245.755615	27484.86523	29664.54492	31107.76563
1.33E-63	0.8648359	G1T670	G1T670	PSMA5	Proteasome subunit alpha type	28323.1582	30379.38477	29388.99805	28569.29297	26391.4375	26931.95313
1.05E-37	0.8210328	G1T671	G1T671	ACAT2	Acetyl-CoA acetyltransferase 2	11739.25684	13626.87891	12066.12207	9398.045898	7573.256348	8390.889648
1.99E-23	0.791172	G1T6L5	G1T6L5	SH3BGRL	SH3 domain binding glutamate rich protein like	Filtered	Filtered	3539.39917	10999.8916	18608.8125	3990.645508
1.18E-83	0.8924679	G1T6W7	G1T6W7	CAT	Catalase	20565.98633	20688.73828	20232.28125	89465.92969	89502.79688	96263.625
8.93E-47	0.8378162	G1T704	G1T704	SORD	Sorbitol dehydrogenase	35953.89844	38108.72656	30400.61914	12545.5459	10799.66992	11395.96094
1.35E-55	0.8525302	G1T705	G1T705	CYB5R3	NADH-cytochrome b5 reductase	7362.224609	5276.088867	7557.841309	49572.53516	55623.75391	49346.10938
2.82E-68	0.8716438	G1T739	G1T739	APOF	Apolipoprotein F	77317.11719	86012.46875	51351.60547	240197.1719	154943.1406	110270.7891
2.51E-37	0.820288	G1T780;U3KMW5	G1T780;U3KMW5	YOD1	Ubiquitin thioesterase OTU1	Filtered	Filtered	Filtered	22014.41602	21250.57813	19473.9707
1.49E-66	0.8691634	G1T7H6	G1T7H6	PLXDC2	Plexin domain containing 2	20395.29492	18679.25	19533.45313	19832.7207	22681.10547	22979.72656
2.04E-78	0.88562	G1T7P3	G1T7P3		Carboxylic ester hydrolase	207161.1719	190313.4063	212457.1563	41660.33203	8840.306641	7619.67041
5.60E-65	0.8668675	G1T7R2	G1T7R2	YWHAE	Tyrosine 3-monooxygenase/tryptophan 5-monooxygenase activation protein epsilon	15979.80469	12933.79883	13774.03516	48499.56641	55744.91797	50772.65625
2.38E-55	0.8521358	G1T7Z0	G1T7Z0	PGD	6-phosphogluconate dehydrogenase, decarboxylating	13994.82324	14874.0791	11988.3623	58211.25391	40078.84375	28865.61328
2.05E-80	0.8882565	G1T7Z6;G1TLE3	G1T7Z6;G1TLE3		Phosphoglycerate kinase	14257.35645	16566.53516	14808.72363	31239.95508	31662.66992	32704.10156
2.12E-117	0.932047	G1T804	G1T804		Uncharacterized protein	138199.2969	204813.625	145217.5313	249465.3594	298432.9688	361440.2813
2.04E-46	0.8371856	G1T809	G1T809	SERPINA9	Serpin family A member 9	10843.7168	12965.58398	10849.06348	24467.07813	19164.35156	20958.59961
1.73E-78	0.8857129	G1T821	G1T821	FGL1	Fibrinogen like 1	35253.51172	34362.07422	30803.71875	38937.67188	32537.08789	30498.54297
4.68E-53	0.8484282	G1T8P4	G1T8P4	RPLP1	Ribosomal protein lateral stalk subunit P1	23440.25781	21630.7207	21330.81445	19594.3457	22420.9082	19510.55273
7.35E-81	0.8888416	G1T8V2	G1T8V2	MFAP4	Microfibril associated protein 4	69330.90625	74932.11719	78728.45313	23598.05078	22900.89453	22249.86523
2.97E-76	0.8827209	G1T8Z0	G1T8Z0	PRDX6	Peroxiredoxin 6	31488.68555	34514.79297	35414.35156	100250.8672	91987.85938	90433.67969
2.41E-16	0.7741125	G1T9I9	G1T9I9		Adipocyte-type fatty acid-binding protein	Filtered	Filtered	Filtered	18725.20703	21415.88477	19348.03125
1.76E-38	0.8225486	G1T9L4;P25230	G1T9L4;P25230	CAMP;CAP18	CAP18_C domain-containing protein;Antimicrobial protein CAP18	11083.22656	13531.9248	6668.228027	6413.13916	7141.217285	7768.604492
2.08E-34	0.8144189	G1T9W9	G1T9W9	ATG3	Autophagy related 3	2679.60498	4698.331543	3909.875732	9924.283203	20277.63867	9269.770508
4.47E-27	0.7990336	G1TA71	G1TA71	TCN1	Transcobalamin 1	19344.42578	15246.71875	11255.85059	11735.88379	14823.92188	16184.04004
6.40E-72	0.8767846	G1TAC4	G1TAC4		Glutaredoxin domain-containing protein	29515.18359	27821.40039	27885.00977	211433.9219	220176.4844	248223.8906
3.70E-61	0.8611708	G1TAH7	G1TAH7	TKT	Transketolase	14911.22559	14544.34863	14598.99414	29938.82227	36614.28125	32645.06445
2.75E-51	0.8455095	G1TAR4	G1TAR4	OIT3	Oncoprotein induced transcript 3	28022.09766	27749.97266	25113.40625	22715.02148	18250.65625	19422.92578
6.39E-51	0.8448998	G1TBC1;O18750	G1TBC1;O18750	HSP90B1	Endoplasmin;Endoplasmin (Fragment)	25358.0625	23047.11523	21797.81055	18873.91016	19045.18359	18247.6543
1.86E-67	0.8704702	G1TBS1;U3KLY1	G1TBS1;U3KLY1	PARK7	Maillard deglycase;Parkinsonism associated deglycase	10933.91992	9070.445313	5735.017578	64062.46875	71562.32031	71301.28906
9.53E-77	0.8833865	G1TBS8	G1TBS8		Uncharacterized protein	173049.3281	182558.8594	165038.7031	90080.71875	89973.72656	99062.75
6.04E-57	0.8546655	G1TBT8	G1TBT8	GP5	Glycoprotein V platelet	38123.78125	30696.68164	28866.375	58382.35156	32818.46484	35969.08984
2.22E-33	0.8123038	G1TC17	G1TC17	FGFBP2	Fibroblast growth factor binding protein 2	20700.14648	21626.36328	20787.11719	4956.22998	5155.974609	8827.554688
1.99E-48	0.840677	G1TCA1	G1TCA1	IL1R2	Interleukin 1 receptor type 2	17237.44141	14311.79785	16445.58008	18730.49609	23066.69336	18680.61914
1.78E-60	0.8601343	G1TCG2	G1TCG2	GPX6	Glutathione peroxidase	21245.94336	24089.31641	13302.98926	37447.89844	38520.26563	37026.42578
4.55E-60	0.8595115	G1TCQ4	G1TCQ4	GNPDA1	Glucosamine-6-phosphate isomerase	16360.06445	16231.73145	17666.55664	22202.0625	25962.50391	24562.99219
2.41E-74	0.8801286	G1TCW1	G1TCW1	TFRC	Transferrin receptor protein 1	43498.75391	40883.96875	41399.34375	27019.45117	28022.67773	28287.44336
6.93E-69	0.8725144	G1TCW5	G1TCW5	PEPD	Peptidase D	42730.19141	39850.40625	39426.26172	22249.10547	23260.07617	18219.13477
5.93E-81	0.8889633	G1TD13;P01885	G1TD13;P01885	B2M	Beta-2-microglobulin	97734.82813	81119.92188	82584.23438	65239.33594	61107.13672	66252.23438
7.22E-71	0.8753147	G1TDE8;G1U603	G1TDE8;G1U603	PLEKHM2	Pleckstrin homology and RUN domain containing M2	4840.260254	8110.851563	7695.871094	33894.19922	29774.2168	36855.33984
3.27E-65	0.8672102	G1TDI0	G1TDI0		Peptidase_M24 domain-containing protein	8015.395996	9170.286133	8490.560547	31494.34961	21476.58594	24211.85547
1.83E-90	0.901041	G1TDR0	G1TDR0		Carboxylic ester hydrolase	639706.9375	592450.75	548223.0625	16767.46289	5916.174805	4919.992676
4.01E-31	0.8075877	G1TE86	G1TE86	ARIH2	RBR-type E3 ubiquitin transferase	Filtered	Filtered	Filtered	11447.14258	7365.243652	9405.759766
9.48E-37	0.8191456	G1TEA5	G1TEA5	GMPR	GMP reductase	2996.484131	3409.807373	1236.173706	13220.82324	11794.0625	11608.84961
7.45E-60	0.8591833	G1TEC1	G1TEC1		Ig-like domain-containing protein	697737.375	684106.6875	643517.25	193258.6094	174011.0469	292844.25
0.011343904	0.7055718	G1TED6	G1TED6	ANXA5	Annexin	1441.391724	Filtered	Filtered	16023.84473	17273.55078	17483.64063
5.76E-28	0.8009187	G1TEM7	G1TEM7	ANXA3	Annexin	5037.947754	3149.528076	1790.453369	4485.592285	7078.277832	9712.62207
1.93E-93	0.904684	G1TET0	G1TET0	CPB2	Carboxypeptidase B2	86330.33594	81690.15625	83319.14063	68370.00781	76051.98438	79346.00781
1.22E-91	0.9024897	G1TET2	G1TET2	LCP1	Lymphocyte cytosolic protein 1	35054.48438	37242.50391	38966.10938	21610.25	22433.26953	21388.99609
2.07E-63	0.8645514	G1TF14	G1TF14	TMSB10	Thymosin beta	11821.07324	10406.375	14109.82324	65873.70313	76955.05469	62079.34375
3.72E-46	0.8367288	G1TF68	G1TF68		Uncharacterized protein	3233.882324	5381.094238	1915.788574	3361.670898	2584.879639	3959.348633
1.48E-78	0.8858034	G1TFL3;G1U9S6	G1TFL3;G1U9S6		GTP-binding nuclear protein Ran	24531.52734	27999.63477	19970.26953	111440.1328	119906.1484	123662.3281
2.44E-157	0.9718827	G1TFU9	G1TFU9	LGALS3BP	Galectin-3-binding protein	502792.9375	489886.5938	496641.0938	417285.6875	402360.2813	397332.5625
7.11E-70	0.8739167	G1TFV7	G1TFV7	SERPINA1	SERPIN domain-containing protein	260852.8438	287251.3125	330142.4688	211227.0625	185246.3438	213817.8125
5.53E-61	0.8609055	G1TFW8	G1TFW8	LTF	Lactotransferrin	16389.69922	16389.48242	16666.65234	19513.86914	16591.44531	16626.8457
3.12E-38	0.8220646	G1TFX3	G1TFX3		5-hydroxyisourate hydrolase	Filtered	Filtered	2545.54248	18830.29102	17228.6543	15983.93652
9.14E-35	0.8151504	G1TG85	G1TG85	ANK1	Ankyrin 1	318.4912109	244.4245453	Filtered	34985.41797	23071.85547	23417.33984
3.72E-85	0.8943872	G1TGM2	G1TGM2		Serum amyloid A protein	62755.36719	57350.83984	53379.02344	656622.375	630690.5625	669813.3125
1.33E-33	0.8127632	G1THG2	G1THG2		Ig-like domain-containing protein	797433.875	379996.4688	434660.4375	284710.0313	206348.9531	316875.3438
6.59E-62	0.8623025	G1THQ5	G1THQ5	ST6GAL1	ST6 beta-galactoside alpha-2,6-sialyltransferase 1	19035.58789	21606.20703	21518.94922	12955.87207	13996.5918	14805.4209
2.44E-157	0.9718827	G1THZ6	G1THZ6	IGHM	Immunoglobulin heavy constant mu	1524854.125	1525273	1522341.75	825027.6875	879678.0625	875427.25
2.96E-62	0.8628258	G1TI63	G1TI63		Ig-like domain-containing protein	NaN	16675.05078	18453.13281	Filtered	Filtered	Filtered
2.16E-92	0.903408	G1TIF8;P37153	G1TIF8;P37153	APOD	Apolipoprotein D	903248	949544.375	901107.5	1314718.875	1270618.375	1324052
4.85E-73	0.8783368	G1TIS5;P51662	G1TIS5;P51662	ANXA1	Annexin;Annexin A1	30129.65039	22048.51172	19326.84961	30170.44141	36455.19922	19149.38867
7.17E-55	0.8513672	G1TJE5;P12530	G1TJE5;P12530	ALOX15	Polyunsaturated fatty acid lipoxygenase ALOX15	3767.227783	2818.432617	5474.06543	57059.70703	59195.80859	55576.19531
2.56E-90	0.900861	G1TK26	G1TK26	SFTPD	Surfactant protein D	86483.78125	90332.75781	84390.70313	63689.15234	64389.17188	62365.71875
8.70E-47	0.8378355	G1TK32	G1TK32		PFK domain-containing protein	4838.542969	4657.250977	5073.222168	18632.35547	13107.35156	11306.92285
6.81E-109	0.9226942	G1TK85	G1TK85	IGHM	Immunoglobulin heavy constant mu	586255.0625	592034.625	607278	342279.0625	343951.8125	346505.4375
8.39E-53	0.8480129	G1TKE3	G1TKE3	TAGLN2	Transgelin	9712.649414	10111.33496	10421.74707	19092.79688	22265.80469	20719.42383
4.07E-69	0.8728423	G1TKE4	G1TKE4		Uncharacterized protein	10333.81738	11500.66797	11605.17578	14092.33496	15635.14355	14254.91406
1.20E-61	0.8619104	G1TKH3	G1TKH3	SOD1	Superoxide dismutase [Cu-Zn]	15464.86328	8140.931641	10613.05859	58172.24609	63430.46484	50609.57813
6.41E-84	0.892806	G1TKM0;G1TN48;G1U693	G1TKM0;G1TN48;G1U693		Ig-like domain-containing protein	28322.64648	30827.73242	25957.69922	113587.9063	91825.00781	97730.27344
8.02E-42	0.8288922	G1TL92	G1TL92	CDH13	Cadherin-13	17257.66992	14790.6123	15066.14551	11467.79492	11134.26758	9762.766602
1.23E-50	0.8444256	G1TM29	G1TM29	ALDH16A1	Aldehyde dehydrogenase 16 family member A1	4023.713135	2193.959473	2929.67627	19652.47461	22515.08984	12131.6582
1.59E-114	0.9289246	G1TM88	G1TM88	SERPINA3	Serpin family A member 3	155888.1094	153365.8281	137085.1094	304983.1563	301653.9063	262920.375
1.61E-78	0.8857539	G1TMB1	G1TMB1	LCAT	Phosphatidylcholine-sterol acyltransferase	71672.86719	67243.45313	70089.26563	39638.83594	42519.68359	45819.36328
2.34E-92	0.9033657	G1TN25	G1TN25	AZGP1	Alpha-2-glycoprotein 1, zinc-binding	146477.4531	158537.9844	153978.6406	118507.5391	115873.1328	116738.3203
5.67E-25	0.7945414	G1TN86	G1TN86	CUTA	CutA divalent cation tolerance homolog	18366.58594	14670.64648	15589.65039	39143.99219	46175.54297	36983.88281
4.32E-70	0.8742224	G1TN89	G1TN89	HSPG2	Heparan sulfate proteoglycan 2	9091.748047	11684.04199	8889.832031	4478.41748	5395.691895	4739.883301
6.88E-94	0.9052269	G1TNS3	G1TNS3		Ig-like domain-containing protein	56174.57422	53421.25391	35215.09766	40151.26953	35011.90234	29205.41016
7.46E-75	0.880823	G1TNX7;Q28719	G1TNX7;Q28719	PTGR1	15-oxoprostaglandin 13-reductase;Prostaglandin reductase 1	4668.38916	5350.826172	3713.799072	19704.12891	23987.17773	27415.95898
2.39E-56	0.8537211	G1TP31	G1TP31		Ig-like domain-containing protein	53869.70703	56150.07813	46215.83594	46382.85547	63158.30469	70922.44531
2.33E-64	0.8659574	G1TP36	G1TP36		Ig-like domain-containing protein	73458.76563	79884.39844	64795.72266	13305.94043	12261.66992	13708.73535
6.65E-64	0.8652829	G1TPL1;G1TRG5;G1U6U1	G1TPL1;G1TRG5;G1U6U1		Ig-like domain-containing protein	Filtered	Filtered	Filtered	257378.4219	266342.875	177214.3906
5.45E-53	0.8483205	G1TPW2	G1TPW2	MRI1	Methylthioribose-1-phosphate isomerase	6529.391113	6183.09668	8379.393555	19328.41016	19342.48438	11233.50586
7.81E-88	0.8977703	G1TPZ1	G1TPZ1	LGALS1	Galectin	33333.83984	31717.14648	30447.68164	241569.9375	257702.375	260711.4844
4.83E-22	0.7880789	G1TQU9	G1TQU9	LRRN4	Leucine rich repeat neuronal 4	13587.06543	12987.08984	13890.21875	16113.48242	15333.76563	12338.20313
1.31E-120	0.9354816	G1TR31	G1TR31		Uncharacterized protein	85811.92188	93281.625	92715.17969	122082.5313	123132.4453	126715.6563
2.63E-39	0.8241422	G1TR82	G1TR82	TUBA4A	Tubulin alpha chain	10687.13574	12022.4209	12443.43066	26062.57227	28459.0918	28483.67578
3.64E-79	0.8866108	G1TRF0	G1TRF0	SRGN	Serglycin	86692.53906	84214.10156	86777.78125	65179.63672	79282	50710.75781
3.49E-83	0.8918587	G1TRW8	G1TRW8	LCN2	Lipocalin 2	44879.69141	48287.42188	45852.39844	28410.54492	32094.82031	32802.75
5.77E-94	0.9053195	G1TSJ0	G1TSJ0		Ig-like domain-containing protein	4972770	5179848.5	4585525	3452138	3296515.25	3338725.5
9.02E-51	0.8446494	G1TSN0	G1TSN0		Uncharacterized protein	136666.3594	141783.875	96716.32031	10428.6123	22488.88477	9924.175781
5.21E-42	0.8292401	G1TSP2;G1TSW8;G1TYA3;G1U8L3	G1TSP2;G1TSW8;G1TYA3;G1U8L3		Alpha-amylase	28459.75391	27377.75	20852.6582	14930.97949	15327.79492	13447.4873
7.09E-121	0.9357657	G1TSY8	G1TSY8	KIF12	Alpha-1-microglobulin	196121.6406	223170.7813	193653.4688	203983.3438	203499.4844	185879.1563
2.72E-81	0.8894066	G1TT53	G1TT53		Ig-like domain-containing protein	23553.95703	25967.55664	24267.01758	79277.28125	81757.99219	82546.27344
4.18E-62	0.8625997	G1TT67	G1TT67		VLIG-type G domain-containing protein	4806.396973	4162.617676	3711.359131	14118.9082	12834.86621	13727.71973
1.99E-52	0.8473966	G1TUG7	G1TUG7		Ribose-5-phosphate isomerase	19555.82617	20795.12109	15548.53809	30167.00195	31369.41406	58744.78516
2.77E-60	0.8598413	G1TV79	G1TV79		Collagen-binding protein	35167.125	39337.34766	38011.08594	18074.64844	18849.10742	22810.2793
1.33E-135	0.9509493	G1TVS4	G1TVS4	TRIM3	Hemopexin	910010.125	915792.5625	923786.4375	1655756.625	1757959.25	1802117.5
9.20E-30	0.8047177	G1TVU4	G1TVU4	FCGRT	Fc fragment of IgG receptor and transporter	3288.869629	3750.434326	2186.410889	0.716670215	686.5332031	948.0046387
1.34E-58	0.85725	G1TVU6	G1TVU6		C1q domain-containing protein	32370.27734	32615.46289	39974.17578	17277.0918	12100.05859	12885.25684
9.08E-75	0.8807064	G1TWB8	G1TWB8		Ig-like domain-containing protein	120033.5625	110046.3906	104428.4141	34960.82813	45660.10156	46988.52734
4.93E-98	0.9101884	G1TY29	G1TY29	ITIH4	Uncharacterized protein	183009.8438	189253.3594	196905.6563	123340.7891	119634.1016	119461.7969
2.80E-90	0.900814	G1TY57	G1TY57		Uncharacterized protein	69693.38281	68077.82813	74763.92969	27355.64258	27928.36914	35363.29297
3.16E-64	0.8657619	G1TYT3	G1TYT3	CDH1	Cadherin-1	16176.53516	19813.10742	3527.256104	179.1713867	794.8235474	193.107605
0.042670669	0.6751634	G1TYT4;P12822	G1TYT4;P12822	ACE	Angiotensin-converting enzyme	6899.912598	7348.33252	4692.706055	6341.183105	5686.20459	Filtered
1.80E-94	0.9059298	G1TZA1	G1TZA1		C1q domain-containing protein	35153.19141	34060.88672	36680.84375	45028.25	41389.18359	36883.35156
6.80E-89	0.8990945	G1TZC1	G1TZC1		Uncharacterized protein	68530.85156	72200.5	76245.08594	46095.92188	44558.78516	43485.72266
3.73E-38	0.821912	G1U013;U3KMS5	G1U013;U3KMS5	COPS3	COP9 signalosome complex subunit 3	807.2439575	1551.338135	Filtered	7881.72168	7296.523926	9053.824219
1.04E-82	0.8912487	G1U128	G1U128	MASP1	Mannan binding lectin serine peptidase 1	36864.29688	41887.15625	41418.92188	35944.08594	38692.88281	43621.05859
3.47E-75	0.8812755	G1U1Q8	G1U1Q8	MIF	Macrophage migration inhibitory factor	112999.9688	122487.7188	102522.875	250461.7969	273247.3438	324458.9063
1.60E-51	0.8459011	G1U2Q3	G1U2Q3		Apolipoprotein C-II	40648.77344	33409.74609	27253.25	116829.25	123115.0391	115558.1563
7.67E-81	0.8888171	G1U2V8	G1U2V8		Apolipoprotein C-III	358766.9375	366695.2188	346337.3125	600485.125	587650.5	583732.3125
4.41E-74	0.8797686	G1U2X0	G1U2X0		Uncharacterized protein	12190.30859	12553.21875	12153.63281	82692.14844	84321.65625	76104.04688
1.31E-59	0.8588085	G1U3C5	G1U3C5	IGFBP5	Insulin-like growth factor-binding protein 5	19822.05078	21757.89258	19190.76563	3582.199707	2132.864746	2484.239258
2.04E-50	0.8440554	G1U3G0	G1U3G0	UBE2O	Ubiquitin conjugating enzyme E2 O	2005.657227	2481.785889	2684.855469	42310.87109	46395.86328	37698.24609
1.02E-124	0.9398164	G1U415	G1U415		SMB domain-containing protein	511394.5938	529838.3125	560686.125	804539.9375	776104.5625	801064.25
1.83E-84	0.8935044	G1U575	G1U575		C1q domain-containing protein	85461.90625	89211.90625	101576.4766	54249.39453	68109.21094	69001.07813
7.23E-111	0.9248971	G1U612	G1U612		Uncharacterized protein	70950.22656	74051.14844	76967.50781	114147.4219	113567.9609	116946.8359
1.91E-39	0.8244082	G1U620	G1U620	MERTK	Receptor protein-tyrosine kinase	6659.986816	Filtered	7122.45166	17460.69531	14567.9707	14461.1543
4.06E-72	0.8770598	G1U6B2	G1U6B2	ALAD	Delta-aminolevulinic acid dehydratase	11821.16406	11337.85742	10015.99609	69187.07813	77221.23438	66562.94531
8.30E-95	0.9063362	G1U6I7;O19045	G1U6I7;O19045	F10	Coagulation factor X	243012.6094	244489.9688	231655.2344	403259.0625	419246.0313	414548.6875
1.56E-74	0.8803864	G1U6P5	G1U6P5		Uncharacterized protein	78095.42188	88388.11719	90625.03125	70299.32813	68548.00781	64426.05078
7.63E-111	0.9248709	G1U6R8	G1U6R8		Uncharacterized protein	309000.9063	314660.5625	329868.8438	224521.7813	213231.1875	217005.9375
1.21E-124	0.9397354	G1U754	G1U754	HRG	Histidine-rich glycoprotein	725306	692834.625	774114.625	581755.5625	598832.8125	599526.75
3.67E-76	0.8825972	G1U7S4	G1U7S4	PGAM2	Phosphoglycerate mutase	21708.3125	24397.96289	22333.58398	67192.25	67010.14063	64291.14453
2.43E-81	0.8894706	G1U7U3	G1U7U3	NME1	Nucleoside diphosphate kinase	68466.71094	65612.66406	68757.34375	112823.9609	100615.3516	111452.4141
4.36E-41	0.8275195	G1U8C4	G1U8C4	PSME1	Proteasome activator subunit 1	811.93573	567.4088745	790.8366089	8616.631836	9297.454102	2820.989014
1.62E-107	0.9211456	G1U9Q9	G1U9Q9	PLG	Plasminogen	274687.7188	269758.9063	259374.1406	329053.1563	339361.5625	370358.4375
1.02E-103	0.9168187	G1U9R4	G1U9R4	APOB	Apolipoprotein B	131921.5156	134446.75	134865.9688	160954	167690.1719	163769.0469
2.21E-77	0.8842376	G1U9S1	G1U9S1	CFP	Complement factor properdin	34932.67578	46495.58984	47556.09375	23423.70508	25379.29492	24146.19922
2.44E-157	0.9718827	G1U9S2	G1U9S2	ALB	Albumin	683645.625	678177.4375	645394.8125	501945.8438	494512.5313	522106.0313
1.27E-76	0.8832181	G1U9U1;P33477	G1U9U1;P33477	ANXA11	Annexin;Annexin A11	8094.817871	9293.960938	8324.75293	136769.0938	124921.9453	125593.2266
2.13E-99	0.9117975	G1U9U2	G1U9U2	F9	Christmas factor	152118.5	147500.5938	151136.25	194519.4531	182780.3906	174915.375
5.23E-123	0.9380205	G8ZF10;P01948	G8ZF10;P01948	HBA1;	Alpha-globin 1;Hemoglobin subunit alpha-1/2	216243.2969	181511.2031	184508.3125	1342652.875	1335909	1514107.375
1.10E-113	0.9280052	G8ZF31	G8ZF31	HBA1	Alpha-globin 1	2069347.25	2128255	2258433.25	19749924	21380104	18793330
6.30E-82	0.8902331	G8ZF35	G8ZF35	HBA1	Alpha-globin 1	7249.458496	4426.324707	9371.356445	81253.25781	55600.25391	82971.11719
4.69E-53	0.848426	O46377;U3KML1	O46377;U3KML1	BGN	Biglycan (Fragment);Biglycan	7330.366699	8930.53125	8831.026367	7582.436523	8611.804688	11393.9209
1.63E-89	0.8998659	O77688	O77688		Prothrombin (Fragment)	657524.5	614413.625	674006.375	510033.1875	358437.0938	504035.5938
6.98E-55	0.851386	O77791	O77791	S100A12	Protein S100-A12	10251.47852	4375.476074	7373.711426	38076.54688	32755.46484	30193.08984
1.15E-31	0.8087282	O97860	O97860	ACP5	Tartrate-resistant acid phosphatase type 5	13892.32813	13682.73535	14054.1084	6219.73584	6588.393555	10433.5166
4.25E-62	0.8625893	P00169	P00169	CYB5A	Cytochrome b5	Filtered	Filtered	624.5325928	47188.35938	47024.77734	42016.88281
1.38E-88	0.8987105	P00563	P00563	CKM	Creatine kinase M-type	110014.5156	107447.1953	99618.71094	288426.2813	271412.25	310878.7813
4.16E-84	0.8930473	P00883	P00883	ALDOA	Fructose-bisphosphate aldolase A	71282.50781	73669.21875	69469.94531	73416.01563	72505.52344	78857.58594
4.30E-95	0.9066799	P00919	P00919	CA2	Carbonic anhydrase 2	21600.92578	22551.20898	25074.73828	236668.0469	217742.2031	215961.6094
2.15E-85	0.8946889	P00939	P00939	TPI1	Triosephosphate isomerase	26495.92383	24779.14063	22008.23828	62342.8125	66997.64844	69570
1.36E-78	0.8858522	P00949	P00949	PGM1	Phosphoglucomutase-1	25468.99805	23405.26758	24280.24609	64942.07813	68268.86719	68877.95313
4.43E-79	0.8864981	P01684	P01684		Ig kappa chain V region 3374	439569.2813	387605.9063	298714.7813	216873.2813	206992.25	206865.2656
7.68E-70	0.8738692	P01685	P01685		Ig kappa chain V region 4135	3862309	3652844	3541244.5	2495490.25	2563235.25	2100675.75
6.75E-09	0.7499992	P01692	P01692		Ig kappa-B5 chain V region 2699 (Fragments)	114360.7266	314642.0938	280353.1875	144413.625	112408.2578	40102.27344
1.08E-17	0.7776396	P01694	P01694		Ig kappa chain V region 3547	595482.3125	673721.1875	587347.25	181428.9063	150800.9531	368255.3125
1.22E-77	0.8845828	P01697	P01697		Ig kappa chain V region AH80-5	155929.0781	152629.4688	130753.8359	41017.25781	38020.13672	47795.30469
2.39E-48	0.8405421	P01827	P01827		Ig heavy chain V-A2 region BS-1	14884.37793	16272.89844	14684.7998	4431.470215	6661.874023	4605.928223
2.77E-81	0.8893961	P01832	P01832	PIGR	Polymeric immunoglobulin receptor	45940.41797	44945.35156	41511.33984	29779.67578	27777.40234	29550.69336
1.04E-61	0.8620021	P01847	P01847		Ig lambda chain C region	1407950.75	428280.125	132467.3906	157693.1563	159467.1406	156560.0781
3.39E-83	0.8918756	P01870	P01870		Ig gamma chain C region	136451.8906	39369.82031	401966.2188	1291893.25	1438106.625	1110388.75
4.73E-53	0.8484209	P01879	P01879		Ig alpha chain C region (Fragment)	Filtered	344.5619812	465.7308655	68530.77344	92531.36719	65591.50781
2.55E-52	0.8472197	P02608;P24732	P02608;P24732	MYLPF;	Myosin regulatory light chain 2, skeletal muscle isoform type 2;Myosin regulatory light chain 2, skeletal muscle isoform type 1	7054.295898	5076.797852	3926.956299	37970.80859	33599.20313	34842.85547
9.14E-76	0.8820611	P02769	P02769	ALB	Albumin	641219.75	587594.9375	585808.625	169943.7969	194465.7344	158398.1406
6.41E-94	0.9052646	P06912	P06912	RBP4	Retinol-binding protein 4	390960.7188	431554.2813	358906.9063	328020.6875	314767.5625	370220.4063
1.07E-87	0.8976	P07452	P07452	CA1	Carbonic anhydrase 1 (Fragment)	40654.5	39498.96875	44647.97266	250642.0313	212777.0938	255105.6094
1.30E-109	0.9234985	P07489	P07489	TTR	Transthyretin	788886.875	697454.6875	659737.8125	617602.125	580552.75	511496.9063
2.29E-81	0.8895019	P07952	P07952	BPGM	Bisphosphoglycerate mutase	26625.83008	14513.62207	12331.07324	74195.50781	88617.29688	101551.6328
3.21E-56	0.8535189	P08507	P08507	GPD1	Glycerol-3-phosphate dehydrogenase [NAD(+)], cytoplasmic	5569.11377	4551.597168	6420.411621	7558.475098	7062.317383	7575.505859
2.43E-92	0.9033444	P11974	P11974	PKM	Pyruvate kinase PKM	31681.63672	32042.25391	29415.78906	61002.13672	58407.48828	60359.57422
1.57E-70	0.8748394	P12247	P12247	C3	Complement C3 alpha chain (Fragment)	Filtered	Filtered	Filtered	814704.375	824693.625	823086.4375
9.51E-63	0.8635639	P13806	P13806	CACNA2D1	Voltage-dependent calcium channel subunit alpha-2/delta-1	19651.26563	19720.57031	19937.45313	32598.48438	33875.24609	32668.74414
1.28E-87	0.8975008	P14461	P14461	FGA	Fibrinogen alpha chain (Fragment)	924316.5625	849030.375	406724.7188	1736550.75	1881602.25	1257234.375
8.19E-123	0.9378154	P14478	P14478	FGB	Fibrinogen beta chain (Fragment)	1367146.875	1464336.875	1338230.875	1631445.25	1572646	1747303
5.10E-61	0.8609598	P15253	P15253	CALR	Calreticulin	10189.87109	12372.71289	9842.732422	12459.68262	10175.50586	12177.04688
4.56E-70	0.874189	P15541	P15541	ANPEP	Aminopeptidase N	22761.75977	22526.59961	22761.3457	17777.98633	20075.74023	18696.4707
2.47E-70	0.8745648	P16973	P16973	LYZ	Lysozyme C	50920.34375	48149.74609	47573.92188	23169.22656	23811.07227	23671.08594
2.41E-86	0.8958957	P18287	P18287	APOE	Apolipoprotein E	362458.2188	361945.0938	338453.125	467887.2813	481605.4063	469121.6563
3.49E-23	0.7906345	P19006	P19006	HP	Haptoglobin	222583.6094	179963.5469	225068.6719	1064147.125	1050012.25	682148.5625
2.71E-61	0.8613752	P21195	P21195	P4HB	Protein disulfide-isomerase	27962.58398	21514.53711	21980.91992	19676.40234	23190.25391	15980.3623
1.01E-73	0.8792764	P22687	P22687	CETP	Cholesteryl ester transfer protein (Fragment)	421150.3125	440682.2813	436044.9688	223592.3906	237925.3906	286509.1563
1.53E-112	0.9267488	P23035	P23035		Alpha-1-antiproteinase F	17053474	1700136.625	5258204.5	8228671.5	5535679	5632235.5
1.79E-108	0.9222221	P23108	P23108	JCHAIN	Immunoglobulin J chain	753619.75	766727.25	913224.0625	572715.75	585737.0625	610138.6875
8.78E-107	0.9203163	P25704	P25704	ENO3	Beta-enolase	34593.11719	37469.35156	34459.05078	83955.63281	88474.99219	90317.85156
1.54E-34	0.8146851	P26202;P26203	P26202;P26203		15 kDa protein A;15 kDa protein B	61831.02344	43487.55469	70417.82813	62921.27734	42893.46094	55512.92969
5.53E-110	0.9239138	P27170	P27170	PON1	Serum paraoxonase/arylesterase 1	404752.9688	401895.7188	404091.5938	326692.4688	378896	364521.1875
4.64E-58	0.8564099	P30801	P30801	S100A6	Protein S100-A6	5507.400391	3124.837402	4290.609863	13468.45898	14679.03613	13030.81836
3.40E-91	0.9019419	P33047	P33047	APOC1	Apolipoprotein C-I (Fragment)	116170.7891	130251.6719	122673.1641	125392.2734	131383.7969	140062.2031
6.79E-107	0.9204431	P35747	P35747	ALB	Albumin	2987356	3404967.75	3315466.25	2004788.25	1760670.875	1641917.625
1.70E-86	0.8960866	P41975	P41975	SOD3	Extracellular superoxide dismutase [Cu-Zn]	223894.0781	216558	225075.3438	118640.0859	124834.1406	121216.2656
6.19E-81	0.8889391	P46409	P46409		Glutathione S-transferase Mu 1	14435.71387	12499.6377	11362.07031	29835.49219	26576.82422	26629.27539
1.13E-27	0.8002989	P48747	P48747	C9	Complement component C9	246032.875	57553.04688	219938.8438	111183.2422	118489.1094	110020.3516
3.40E-28	0.8014036	P49065	P49065	ALB	Albumin	17942.24219	77854.67969	76555.01563	175264.0781	83991.72656	68783.82031
3.64E-69	0.872912	P50117	P50117	S100A9	Protein S100-A9	41051.58594	47841.96094	47933.92578	44127.375	42095.44531	42271.01563
5.45E-93	0.9041364	P55057	P55057	APOC4	Apolipoprotein C-IV	159424.5938	159481.5156	142934.0313	163984.3906	140620.8438	166465.1094
1.35E-85	0.8949481	P60710;P60712	P60710;P60712	Actb;ACTB	Actin, cytoplasmic 1;Actin, cytoplasmic 1	156633.5625	157243.8594	155722.0469	125853.7969	117701.3672	120410.9375
5.03E-72	0.8769297	P68135;P68138	P68135;P68138	ACTA1	Actin, alpha skeletal muscle;Actin, alpha skeletal muscle	34372.42969	31971.58789	37532.17969	30151.25586	33150.38281	31067.89063
2.59E-47	0.8387539	P79370	P79370	rsc	Rsc protein	3422.166992	3948.106201	7376.397949	19080.71875	16831.57813	20393.33398
1.42E-39	0.8246543	P80912	P80912	HINT1	Histidine triad nucleotide-binding protein 1	9414.90332	12124.27246	10639.72754	40790.8125	43526.92969	45085.76953
1.05E-45	0.8359289	P83468	P83468	PHPT1	14 kDa phosphohistidine phosphatase	Filtered	Filtered	11338.23828	59009.88672	61510.67969	7458.889648
9.09E-59	0.8575098	P83470	P83470	PF4	Platelet factor 4 (Fragment)	19586.92773	17476.39648	13752.45508	14859.20801	14944.21973	12639.08203
9.68E-96	0.9074575	P98137	P98137	C8B	Complement component C8 beta chain	48916.75	49830.69922	48714.92578	55327.21094	54873.85938	48564.25
4.97E-105	0.9183228	Q07298	Q07298		Alpha-1-antiproteinase S-1	457403.75	478803.5	467951.375	438215.4375	441083.8125	444752.4375
3.76E-77	0.8839279	Q28666	Q28666		Alpha-1-antitrypsin	415533.625	482503.375	493128.1563	29573.47656	198802.9531	78429.80469
1.20E-84	0.8937387	Q28679	Q28679	C8G	Complement component C8 gamma chain	166508.2656	169338.8906	157140.8906	185055.0469	169787.5313	189092.625
3.22E-36	0.8180857	Q28685	Q28685	DAG1	Dystroglycan	15470.29883	13902.6377	15788.17871	5830.48877	5730.075684	4908.8125
9.76E-36	0.8171194	Q28695	Q28695		Beta-hemoglobin (Fragment)	Filtered	Filtered	Filtered	16355.39258	9412.865234	11898.58984
2.36E-90	0.9009058	Q28731	Q28731	thrombin	Thrombin (Fragment)	299333.375	307553.8438	299032.4375	269054.1875	263465.5625	267433
4.31E-35	0.8158142	Q28888	Q28888	DCN	Decorin	7903.720703	9021.25	9470.251953	6628.745605	1861.740356	6491.319336
1.44E-110	0.9245628	Q29514;U3KP96	Q29514;U3KP96		Serum amyloid A protein;Uncharacterized protein	25680.29492	23137.42969	26953.63086	3791687.5	3609928	3879779.75
1.87E-68	0.8718985	Q5VI85	Q5VI85		C-X-C motif chemokine	128614.4922	151010.8438	144583.4688	31958.58398	34033.23047	40619.45703
2.07E-100	0.912984	Q6B6S6	Q6B6S6		Immunglobulin heavy chain variable region (Fragment)	2430868.5	2364156.5	2400066.75	1828700.25	1760179.375	1729044.625
1.52E-31	0.8084715	Q6B6T5	Q6B6T5		Immunglobulin heavy chain variable region (Fragment)	69307	66464.25	61858.52734	23002.70508	35647.79297	20852.42969
8.50E-53	0.8480036	Q6B6U4	Q6B6U4		Immunglobulin heavy chain variable region (Fragment)	22122.24219	17012.78906	11766.91992	Filtered	Filtered	Filtered
1.08E-64	0.8664461	Q6B6X3	Q6B6X3		Immunglobulin heavy chain variable region (Fragment)	162187.7656	154055.3438	186194.3281	53730.24609	47914.98047	52322.42188
1.74E-64	0.8661414	Q6B711;Q6B717	Q6B711;Q6B717		Immunglobulin heavy chain variable region (Fragment)	457164.4375	441131.0938	404848.4688	532288.75	201841.0469	265775.2188
2.90E-55	0.8519977	Q6B736	Q6B736		Immunglobulin heavy chain variable region (Fragment)	Filtered	Filtered	Filtered	177568.5313	198319.6563	187204.1563
2.08E-56	0.8538178	Q6B741	Q6B741		Immunglobulin heavy chain variable region (Fragment)	38864.30078	42761.75	35722.23047	15240.17871	16892.35156	16074.82813
3.76E-09	0.7510224	Q6B749	Q6B749		Immunglobulin heavy chain variable region (Fragment)	14113.36133	Filtered	4293.005371	45932.66016	63090.52734	47424.65625
1.58E-59	0.858682	Q6GVI2	Q6GVI2		Prepro-alpha-1 collagen type I (Fragment)	161771.2656	141216.6406	162132	6868.314453	9534.12207	23255.67578
1.06E-82	0.8912356	Q7M322	Q7M322		Plasmin (Fragment)	126634.8359	113014.0156	122466.3281	141464.875	111308.9375	84762.27344
1.18E-72	0.8778042	Q865F2	Q865F2	VCAM-1	Adhesion molecule VCAM-1	21850.95508	24197.77148	23021.87109	15841.80957	18047.44531	15932.6416
1.28E-42	0.8303636	Q866N2	Q866N2	MYOC	Myocilin	5822.298828	6891.114258	6641.132813	1264.264038	2190.196045	1976.095703
1.14E-77	0.8846228	Q8MI17	Q8MI17	ALDH1A1	Retinal dehydrogenase 1	23370.22656	23111.54688	21457.64453	54510.56641	55861.50391	52434.02734
8.68E-72	0.8766003	Q8MJF1	Q8MJF1	OGN	Mimecan	37955.94922	36897.13672	39606.26953	21607.93164	20526.42188	18620.56836
3.87E-44	0.8331326	Q8VQR2	Q8VQR2	efa1	Efa1	7694268	8205729	5961384.5	84176960	9001982	34796252
1.63E-49	0.8425327	Q8WN11	Q8WN11	COL5A1	Alpha-1 type V collagen (Fragment)	20411.97852	23180.76953	19350.80469	6609.813477	6532.834961	2856.094971
5.27E-45	0.8346871	Q8WN94	Q8WN94	DBI	Acyl-CoA-binding protein	1472.898682	2645.916504	Filtered	9489.094727	12448.45508	8012.942383
4.63E-71	0.8755845	Q9BGN0	Q9BGN0	PON3	Serum paraoxonase/lactonase 3	99863.0625	91609.80469	90375.63281	93554.71875	86742.75	96266.74219
1.79E-90	0.9010527	Q9GLY4	Q9GLY4	ITI-HC4	Inter-alpha-trypsin inhibitor heavy chain4	166967.8125	173706.4219	156181.6875	48363.54688	55447.07813	51366.82422
6.49E-96	0.9076653	Q9GLY5	Q9GLY5	ITIH3	Inter-alpha-trypsin inhibitor heavy chain H3	100904.5781	105375.0156	101592.7266	136521.875	128304.0547	133305.5156
2.76E-37	0.8202066	Q9N120	Q9N120	LRP1	Low density lipoprotein-related protein 1 (Fragment)	6200.811523	9163.223633	8093.853516	8000.884277	9135.254883	9304.986328
4.54E-39	0.823685	Q9TS94	Q9TS94		Epidermal growth factor inhibitor (Fragments)	8907.446289	5586.959961	4705.580078	7054.980957	17595.98047	12976.97363
2.83E-90	0.9008076	Q9TTC6	Q9TTC6	PPIA	Peptidyl-prolyl cis-trans isomerase A	18478.08008	19889.78516	20258.0293	99190.86719	89573.30469	96792.27344
7.44E-92	0.9027513	U3KMR2	U3KMR2	AHSG	Alpha-2-HS-glycoprotein	631421.375	656700.25	612883.9375	603410.9375	607864.8125	620513.375
1.44E-22	0.7892613	U3KNJ3	U3KNJ3	SERPINA6	Corticosteroid-binding globulin	2172.744629	1704.606812	2422.004883	1001.17865	1504.273193	1064.73938
3.25E-48	0.8403108	U3KNZ4	U3KNZ4		Nucleoside diphosphate kinase	18903.39648	16313.49707	13478.58301	21613.5	23628.20898	32007.98047
2.35E-73	0.8787702	U3KPG6	U3KPG6	ICAM1	Intercellular adhesion molecule 1	49719.43359	48768.14063	47254.16797	15910.68652	15960.77344	20471.39844
1.10E-88	0.8988328	U3KPI5	U3KPI5	CPN2	Carboxypeptidase N subunit 2	193365.75	199117.7031	187175.5938	129856.6563	134696.5313	128685.0547
